# Supplementary material for: An Application of Fit Quality to Screen MDM2/p53 Protein-Protein Interaction Inhibitors
Source: Molecules. 2018 Dec 1;23(12):3174. doi: 10.3390/molecules23123174 (PMC6321222; doi:10.3390/molecules23123174)
Supplement: Supplementary file 1 [file molecules-23-03174-s001.zip]

Archive with 4 entries (3 files):
- supplemental files/
- supplemental files/1T4E-Docking results.mol2
- supplemental files/3D-QSAR result.html
- supplemental files/supplemental information.pdf
