# Supplementary material for: An Application of Fit Quality to Screen MDM2/p53 Protein-Protein Interaction Inhibitors
Source: Molecules. 2018 Dec 1;23(12):3174. doi: 10.3390/molecules23123174 (PMC6321222; doi:10.3390/molecules23123174)
Supplement: Supplementary file 1 [file molecules-23-03174-s001.zip › supplemental files/1T4E-Docking results.mol2]

#	Created by:	Discovery Studio
#	Creation time:	2018-10-29T12:28:18Z

@<TRIPOS>MOLECULE
1T4E
 1599  1614     0 0 0
SMALL
USER_CHARGES


@<TRIPOS>ATOM
      1 N1           44.698002   17.056000   23.726000 N.3      1 SUBUNIT    0.0000
      2 H2           43.982800   16.779600   23.066299 H        1 SUBUNIT    0.0000
      3 H3           44.526100   18.033899   23.920601 H        1 SUBUNIT    0.0000
      4 C4           46.042000   16.903999   23.083000 C.3      1 SUBUNIT    0.0000
      5 H5           46.066399   17.471500   22.165199 H        1 SUBUNIT    0.0000
      6 H6           46.161598   15.859100   22.820900 H        1 SUBUNIT    0.0000
      7 C7           47.235001   17.292999   23.952999 C.2      1 SUBUNIT    0.0000
      8 O8           48.284000   16.646000   23.907000 O.2      1 SUBUNIT    0.0000
      9 N9           47.083000   18.351999   24.743999 N.am     1 SUBUNIT    0.0000
     10 H10          46.192299   18.798800   24.740499 H        1 SUBUNIT    0.0000
     11 C11          48.153999   18.830999   25.618000 C.3      1 SUBUNIT    0.0000
     12 H12          47.801498   19.778900   26.023300 H        1 SUBUNIT    0.0000
     13 C13          48.407001   17.830999   26.743000 C.3      1 SUBUNIT    0.0000
     14 H14          49.308899   18.026300   27.336201 H        1 SUBUNIT    0.0000
     15 H15          48.507801   16.937401   26.167999 H        1 SUBUNIT    0.0000
     16 O16          47.247002   17.658001   27.540001 O.3      1 SUBUNIT    0.0000
     17 H17          47.132999   18.360100   28.174900 H        1 SUBUNIT    0.0000
     18 C18          49.456001   19.118000   24.864000 C.2      1 SUBUNIT    0.0000
     19 O19          49.699001   20.264999   24.476000 O.2      1 SUBUNIT    0.0000
     20 N20          50.304001   18.108000   24.657000 N.am     1 SUBUNIT    0.0000
     21 H21          49.989498   17.164101   24.796600 H        1 SUBUNIT    0.0000
     22 C22          51.542999   18.367001   23.921000 C.3      1 SUBUNIT    0.0000
     23 H23          51.470001   19.384800   23.569599 H        1 SUBUNIT    0.0000
     24 C24          52.778000   17.995001   24.735001 C.3      1 SUBUNIT    0.0000
     25 H25          53.171600   17.004200   24.502501 H        1 SUBUNIT    0.0000
     26 H26          52.500500   17.956301   25.788601 H        1 SUBUNIT    0.0000
     27 C27          53.833000   19.070000   24.573999 C.3      1 SUBUNIT    0.0000
     28 H28          54.372700   18.914200   23.639200 H        1 SUBUNIT    0.0000
     29 H29          54.569000   19.036200   25.377300 H        1 SUBUNIT    0.0000
     30 C30          53.200001   20.457001   24.506001 C.2      1 SUBUNIT    0.0000
     31 O31          53.291100   21.145000   23.491600 O.2      1 SUBUNIT    0.0000
     32 N32          52.576698   20.876400   25.597300 N.am     1 SUBUNIT    0.0000
     33 H33          52.534100   20.325001   26.425600 H        1 SUBUNIT    0.0000
     34 H34          52.141800   21.773600   25.551201 H        1 SUBUNIT    0.0000
     35 C35          51.618999   17.752001   22.528999 C.2      1 SUBUNIT    0.0000
     36 O36          52.569000   17.049000   22.158001 O.2      1 SUBUNIT    0.0000
     37 N37          50.573002   18.063999   21.775999 N.am     1 SUBUNIT    0.0000
     38 H38          49.892899   18.688101   22.162001 H        1 SUBUNIT    0.0000
     39 C39          50.380001   17.673000   20.399000 C.3      1 SUBUNIT    0.0000
     40 H40          51.299301   17.248899   20.003500 H        1 SUBUNIT    0.0000
     41 C41          49.130001   16.771000   20.256001 C.3      1 SUBUNIT    0.0000
     42 H42          48.302502   17.240200   20.792900 H        1 SUBUNIT    0.0000
     43 C43          48.730000   16.643000   18.802000 C.3      1 SUBUNIT    0.0000
     44 H44          49.164700   15.788700   18.294100 H        1 SUBUNIT    0.0000
     45 H45          48.945599   17.516600   18.192400 H        1 SUBUNIT    0.0000
     46 H46          47.652699   16.548599   18.738701 H        1 SUBUNIT    0.0000
     47 C47          49.407001   15.403000   20.879999 C.3      1 SUBUNIT    0.0000
     48 H48          48.523201   14.785700   20.811199 H        1 SUBUNIT    0.0000
     49 H49          49.591202   15.525100   21.948099 H        1 SUBUNIT    0.0000
     50 C50          50.564999   14.675000   20.263000 C.3      1 SUBUNIT    0.0000
     51 H51          51.508701   15.205900   20.372801 H        1 SUBUNIT    0.0000
     52 H52          50.406898   14.439000   19.215000 H        1 SUBUNIT    0.0000
     53 H53          50.692501   13.722800   20.775000 H        1 SUBUNIT    0.0000
     54 C54          50.112000   19.056000   19.806000 C.2      1 SUBUNIT    0.0000
     55 O55          49.344002   19.837999   20.374001 O.2      1 SUBUNIT    0.0000
     56 N56          50.764999   19.396000   18.686001 N.am     1 SUBUNIT    0.0000
     57 C57          51.681000   18.610001   17.840000 C.3      1 SUBUNIT    0.0000
     58 H58          51.118801   17.858400   17.293699 H        1 SUBUNIT    0.0000
     59 H59          52.463600   18.126301   18.424200 H        1 SUBUNIT    0.0000
     60 C60          50.521000   20.721001   18.107000 C.3      1 SUBUNIT    0.0000
     61 H61          51.102600   21.455400   18.666000 H        1 SUBUNIT    0.0000
     62 C62          51.071999   20.573999   16.695000 C.3      1 SUBUNIT    0.0000
     63 H63          51.344200   21.529699   16.246201 H        1 SUBUNIT    0.0000
     64 H64          50.349499   20.086800   16.036501 H        1 SUBUNIT    0.0000
     65 C65          52.256001   19.667000   16.919001 C.3      1 SUBUNIT    0.0000
     66 H66          52.639702   19.244200   15.989800 H        1 SUBUNIT    0.0000
     67 H67          53.067501   20.207399   17.409000 H        1 SUBUNIT    0.0000
     68 C68          49.041000   21.112000   18.134001 C.2      1 SUBUNIT    0.0000
     69 O69          48.181000   20.375999   17.636000 O.2      1 SUBUNIT    0.0000
     70 N70          48.750999   22.264000   18.738001 N.am     1 SUBUNIT    0.0000
     71 H71          49.496799   22.757601   19.180700 H        1 SUBUNIT    0.0000
     72 C72          47.379002   22.754999   18.832001 C.3      1 SUBUNIT    0.0000
     73 H73          46.847099   22.092400   19.513100 H        1 SUBUNIT    0.0000
     74 C74          47.370998   24.193001   19.350000 C.3      1 SUBUNIT    0.0000
     75 H75          47.915199   24.864500   18.684799 H        1 SUBUNIT    0.0000
     76 H76          47.825901   24.255100   20.338301 H        1 SUBUNIT    0.0000
     77 H77          46.348701   24.566099   19.434000 H        1 SUBUNIT    0.0000
     78 C78          46.709999   22.676001   17.459999 C.2      1 SUBUNIT    0.0000
     79 O79          45.518002   22.379000   17.351000 O.2      1 SUBUNIT    0.0000
     80 N80          47.490002   22.937000   16.414000 N.am     1 SUBUNIT    0.0000
     81 H81          48.457401   23.136801   16.545799 H        1 SUBUNIT    0.0000
     82 C82          46.995998   22.881001   15.042000 C.3      1 SUBUNIT    0.0000
     83 H83          46.197800   23.620100   14.951700 H        1 SUBUNIT    0.0000
     84 C84          48.139999   23.167000   14.077000 C.3      1 SUBUNIT    0.0000
     85 H85          48.567402   24.148399   14.287300 H        1 SUBUNIT    0.0000
     86 H86          47.772999   23.219801   13.042900 H        1 SUBUNIT    0.0000
     87 O87          49.176998   22.202000   14.208000 O.3      1 SUBUNIT    0.0000
     88 H88          48.906799   21.367001   13.824400 H        1 SUBUNIT    0.0000
     89 C89          46.428001   21.493999   14.755000 C.2      1 SUBUNIT    0.0000
     90 O90          45.348999   21.356001   14.179000 O.2      1 SUBUNIT    0.0000
     91 N91          47.179001   20.474001   15.159000 N.am     1 SUBUNIT    0.0000
     92 H92          47.990700   20.671900   15.703700 H        1 SUBUNIT    0.0000
     93 C93          46.785000   19.084000   14.981000 C.3      1 SUBUNIT    0.0000
     94 H94          46.481602   18.984301   13.940300 H        1 SUBUNIT    0.0000
     95 C95          47.986000   18.167000   15.280000 C.3      1 SUBUNIT    0.0000
     96 H96          48.513802   18.524200   16.161900 H        1 SUBUNIT    0.0000
     97 H97          48.695099   18.257299   14.456500 H        1 SUBUNIT    0.0000
     98 C98          47.650002   16.698000   15.507000 C.3      1 SUBUNIT    0.0000
     99 H99          46.967899   16.422400   14.712500 H        1 SUBUNIT    0.0000
    100 H100         47.119999   16.571899   16.446400 H        1 SUBUNIT    0.0000
    101 C101         48.881001   15.805000   15.524000 C.2      1 SUBUNIT    0.0000
    102 O102         49.956001   16.270000   15.952000 O.co2    1 SUBUNIT    0.0000
    103 O103         48.775002   14.631000   15.120000 O.co2    1 SUBUNIT    0.0000
    104 C104         45.597000   18.733000   15.879000 C.2      1 SUBUNIT    0.0000
    105 O105         44.756001   17.927999   15.501000 O.2      1 SUBUNIT    0.0000
    106 N106         45.523998   19.344999   17.059000 N.am     1 SUBUNIT    0.0000
    107 H107         46.246700   19.998199   17.279800 H        1 SUBUNIT    0.0000
    108 C108         44.423000   19.086000   17.985001 C.3      1 SUBUNIT    0.0000
    109 H109         44.415798   18.014900   18.144100 H        1 SUBUNIT    0.0000
    110 C110         44.627998   19.837999   19.294001 C.3      1 SUBUNIT    0.0000
    111 H111         43.703999   19.805500   19.876101 H        1 SUBUNIT    0.0000
    112 H112         44.802601   20.894699   19.096901 H        1 SUBUNIT    0.0000
    113 C113         45.721001   19.267000   20.157000 C.3      1 SUBUNIT    0.0000
    114 H114         46.666599   19.256500   19.613001 H        1 SUBUNIT    0.0000
    115 H115         45.480400   18.235001   20.376301 H        1 SUBUNIT    0.0000
    116 C116         45.896000   20.017000   21.458000 C.2      1 SUBUNIT    0.0000
    117 O117         44.964001   20.131001   22.261999 O.2      1 SUBUNIT    0.0000
    118 N118         47.101002   20.533001   21.676001 N.am     1 SUBUNIT    0.0000
    119 H119         47.772099   20.495899   20.941500 H        1 SUBUNIT    0.0000
    120 H120         47.372101   20.947901   22.540800 H        1 SUBUNIT    0.0000
    121 C121         43.063000   19.464001   17.423000 C.2      1 SUBUNIT    0.0000
    122 O122         42.047001   18.871000   17.785999 O.2      1 SUBUNIT    0.0000
    123 N123         43.044998   20.455999   16.542000 N.am     1 SUBUNIT    0.0000
    124 H124         43.881100   20.972300   16.351900 H        1 SUBUNIT    0.0000
    125 C125         41.799999   20.921000   15.939000 C.3      1 SUBUNIT    0.0000
    126 H126         40.990799   20.733500   16.644899 H        1 SUBUNIT    0.0000
    127 C127         41.874001   22.431999   15.665000 C.3      1 SUBUNIT    0.0000
    128 H128         40.920700   22.774300   15.257500 H        1 SUBUNIT    0.0000
    129 H129         42.617298   22.622101   14.889900 H        1 SUBUNIT    0.0000
    130 C130         42.226002   23.264999   16.884001 C.3      1 SUBUNIT    0.0000
    131 H131         42.261002   24.319500   16.613300 H        1 SUBUNIT    0.0000
    132 H132         43.214699   23.006001   17.256001 H        1 SUBUNIT    0.0000
    133 C133         41.217999   23.107000   18.006001 C.2      1 SUBUNIT    0.0000
    134 O134         41.639999   23.112000   19.187000 O.co2    1 SUBUNIT    0.0000
    135 O135         40.005001   22.987000   17.705000 O.co2    1 SUBUNIT    0.0000
    136 C136         41.479000   20.179001   14.644000 C.2      1 SUBUNIT    0.0000
    137 O137         40.472000   20.461000   13.995000 O.2      1 SUBUNIT    0.0000
    138 N138         42.337002   19.237000   14.267000 N.am     1 SUBUNIT    0.0000
    139 H139         43.186501   19.059999   14.763900 H        1 SUBUNIT    0.0000
    140 C140         42.123001   18.462000   13.052000 C.3      1 SUBUNIT    0.0000
    141 H141         42.256199   19.156500   12.221300 H        1 SUBUNIT    0.0000
    142 C142         43.138000   17.299000   12.955000 C.3      1 SUBUNIT    0.0000
    143 H143         42.971001   16.652399   13.825700 H        1 SUBUNIT    0.0000
    144 O144         44.472000   17.827999   12.972000 O.3      1 SUBUNIT    0.0000
    145 H145         45.087799   17.128599   13.174100 H        1 SUBUNIT    0.0000
    146 C146         42.919998   16.499001   11.675000 C.3      1 SUBUNIT    0.0000
    147 H147         43.007702   17.136000   10.794300 H        1 SUBUNIT    0.0000
    148 H148         41.938000   16.025999   11.645100 H        1 SUBUNIT    0.0000
    149 H149         43.652302   15.697900   11.576200 H        1 SUBUNIT    0.0000
    150 C150         40.705002   17.893999   13.031000 C.2      1 SUBUNIT    0.0000
    151 O151         40.280998   17.216999   13.962000 O.2      1 SUBUNIT    0.0000
    152 N152         39.973999   18.187000   11.963000 N.am     1 SUBUNIT    0.0000
    153 H153         40.395199   18.728001   11.238100 H        1 SUBUNIT    0.0000
    154 C154         38.602001   17.712999   11.805000 C.3      1 SUBUNIT    0.0000
    155 H155         38.137199   17.794300   12.786800 H        1 SUBUNIT    0.0000
    156 C156         37.888000   18.593000   10.775000 C.3      1 SUBUNIT    0.0000
    157 H157         38.213600   18.310101    9.771000 H        1 SUBUNIT    0.0000
    158 H158         38.250099   19.614599   10.902500 H        1 SUBUNIT    0.0000
    159 C159         36.362000   18.646000   10.828000 C.3      1 SUBUNIT    0.0000
    160 H160         35.967899   17.636299   10.711100 H        1 SUBUNIT    0.0000
    161 C161         35.917999   19.212000   12.183000 C.3      1 SUBUNIT    0.0000
    162 H162         36.400002   20.168100   12.392400 H        1 SUBUNIT    0.0000
    163 H163         36.147202   18.538799   13.007300 H        1 SUBUNIT    0.0000
    164 H164         34.841202   19.377701   12.202200 H        1 SUBUNIT    0.0000
    165 C165         35.840000   19.511999    9.677000 C.3      1 SUBUNIT    0.0000
    166 H166         36.155899   19.113600    8.711300 H        1 SUBUNIT    0.0000
    167 H167         36.215900   20.533501    9.749400 H        1 SUBUNIT    0.0000
    168 H168         34.751202   19.555000    9.678100 H        1 SUBUNIT    0.0000
    169 C169         38.619999   16.240000   11.350000 C.2      1 SUBUNIT    0.0000
    170 O170         39.275002   15.901000   10.359000 O.2      1 SUBUNIT    0.0000
    171 N171         37.897999   15.373000   12.064000 N.am     1 SUBUNIT    0.0000
    172 H172         37.364201   15.702400   12.826600 H        1 SUBUNIT    0.0000
    173 C173         37.882000   13.938000   11.749000 C.3      1 SUBUNIT    0.0000
    174 H174         38.233700   13.812200   10.723000 H        1 SUBUNIT    0.0000
    175 C175         38.810001   13.143000   12.719000 C.3      1 SUBUNIT    0.0000
    176 H176         38.879101   12.110600   12.379900 H        1 SUBUNIT    0.0000
    177 C177         40.213001   13.729000   12.734000 C.3      1 SUBUNIT    0.0000
    178 H178         40.235199   14.720200   13.189100 H        1 SUBUNIT    0.0000
    179 H179         40.617001   13.822700   11.726300 H        1 SUBUNIT    0.0000
    180 H180         40.895302   13.099200   13.305500 H        1 SUBUNIT    0.0000
    181 C181         38.230000   13.164000   14.118000 C.3      1 SUBUNIT    0.0000
    182 H182         37.366901   12.507300   14.223800 H        1 SUBUNIT    0.0000
    183 H183         37.922401   14.168700   14.409600 H        1 SUBUNIT    0.0000
    184 H184         38.965401   12.859800   14.862700 H        1 SUBUNIT    0.0000
    185 C185         36.500000   13.284000   11.833000 C.2      1 SUBUNIT    0.0000
    186 O186         35.592999   13.805000   12.486000 O.2      1 SUBUNIT    0.0000
    187 N187         36.365002   12.131000   11.174000 N.am     1 SUBUNIT    0.0000
    188 H188         37.150501   11.806300   10.647100 H        1 SUBUNIT    0.0000
    189 C189         35.125999   11.340000   11.159000 C.3      1 SUBUNIT    0.0000
    190 H190         34.384701   11.821100   11.798900 H        1 SUBUNIT    0.0000
    191 C191         34.558998   11.229000    9.742000 C.3      1 SUBUNIT    0.0000
    192 H192         33.954399   10.323100    9.653500 H        1 SUBUNIT    0.0000
    193 H193         35.383301   11.098000    9.038200 H        1 SUBUNIT    0.0000
    194 C194         33.678001   12.388000    9.308000 C.3      1 SUBUNIT    0.0000
    195 H195         34.228001   13.324400    9.410000 H        1 SUBUNIT    0.0000
    196 H196         32.839001   12.411900   10.000200 H        1 SUBUNIT    0.0000
    197 C197         33.206001   12.199000    7.866000 C.3      1 SUBUNIT    0.0000
    198 H198         32.732899   11.227500    7.709800 H        1 SUBUNIT    0.0000
    199 H199         34.048199   12.264400    7.175100 H        1 SUBUNIT    0.0000
    200 N200         32.256001   13.231000    7.455000 N.pl3    1 SUBUNIT    0.0000
    201 H201         32.629200   13.883300    6.789800 H        1 SUBUNIT    0.0000
    202 C202         31.002001   13.322000    7.901000 C.cat    1 SUBUNIT    0.0000
    203 N203         30.534000   12.439000    8.777000 N.pl3    1 SUBUNIT    0.0000
    204 H204         31.131901   11.702200    9.098800 H        1 SUBUNIT    0.0000
    205 H205         29.601900   12.470400    9.144800 H        1 SUBUNIT    0.0000
    206 N206         30.208000   14.299000    7.472000 N.pl3    1 SUBUNIT    0.0000
    207 H207         30.538601   14.974600    6.810800 H        1 SUBUNIT    0.0000
    208 H208         29.266199   14.392800    7.798100 H        1 SUBUNIT    0.0000
    209 C209         35.402000    9.931000   11.680000 C.2      1 SUBUNIT    0.0000
    210 O210         35.890999    9.076000   10.944000 O.2      1 SUBUNIT    0.0000
    211 N211         35.094002    9.669000   12.959000 N.am     1 SUBUNIT    0.0000
    212 C212         34.653999   10.607000   14.006000 C.3      1 SUBUNIT    0.0000
    213 H213         33.571602   10.733600   13.955300 H        1 SUBUNIT    0.0000
    214 H214         35.132900   11.582700   13.914100 H        1 SUBUNIT    0.0000
    215 C215         35.334000    8.340000   13.523000 C.3      1 SUBUNIT    0.0000
    216 H216         36.400902    8.149800   13.546400 H        1 SUBUNIT    0.0000
    217 C217         34.798000    8.471000   14.951000 C.3      1 SUBUNIT    0.0000
    218 H218         35.270802    7.771100   15.635100 H        1 SUBUNIT    0.0000
    219 H219         33.721001    8.290800   14.984000 H        1 SUBUNIT    0.0000
    220 C220         35.081001    9.895000   15.276000 C.3      1 SUBUNIT    0.0000
    221 H221         34.535301   10.245400   16.152300 H        1 SUBUNIT    0.0000
    222 H222         36.146900   10.041800   15.461000 H        1 SUBUNIT    0.0000
    223 C223         34.654999    7.206000   12.757000 C.2      1 SUBUNIT    0.0000
    224 O224         33.551998    7.367000   12.236000 O.2      1 SUBUNIT    0.0000
    225 N225         35.332001    6.063000   12.689000 N.am     1 SUBUNIT    0.0000
    226 H226         36.171501    5.996500   13.226500 H        1 SUBUNIT    0.0000
    227 C227         34.790001    4.880000   12.033000 C.3      1 SUBUNIT    0.0000
    228 H228         34.280602    5.213400   11.127300 H        1 SUBUNIT    0.0000
    229 C229         35.918999    3.891000   11.703000 C.3      1 SUBUNIT    0.0000
    230 H230         35.523800    2.928600   11.387600 H        1 SUBUNIT    0.0000
    231 H231         36.478298    3.689400   12.618700 H        1 SUBUNIT    0.0000
    232 C232         36.881001    4.392000   10.630000 C.3      1 SUBUNIT    0.0000
    233 H233         37.256802    5.371600   10.900300 H        1 SUBUNIT    0.0000
    234 H234         36.332901    4.530100    9.696800 H        1 SUBUNIT    0.0000
    235 C235         38.048000    3.442000   10.409000 C.3      1 SUBUNIT    0.0000
    236 H236         37.674500    2.460300   10.113400 H        1 SUBUNIT    0.0000
    237 H237         38.575199    3.305000   11.354900 H        1 SUBUNIT    0.0000
    238 C238         39.007000    3.982000    9.359000 C.3      1 SUBUNIT    0.0000
    239 H239         39.316502    4.999700    9.611400 H        1 SUBUNIT    0.0000
    240 H240         38.531200    4.022700    8.376900 H        1 SUBUNIT    0.0000
    241 N241         40.237999    3.161000    9.254000 N.4      1 SUBUNIT    0.0000
    242 H242         40.016701    2.184800    8.973300 H        1 SUBUNIT    0.0000
    243 H243         40.713100    3.148200   10.189900 H        1 SUBUNIT    0.0000
    244 H244         40.889801    3.585300    8.562900 H        1 SUBUNIT    0.0000
    245 C245         33.777000    4.260000   13.009000 C.2      1 SUBUNIT    0.0000
    246 O246         33.862000    4.465000   14.221000 O.2      1 SUBUNIT    0.0000
    247 N247         32.816002    3.480000   12.492000 N.am     1 SUBUNIT    0.0000
    248 C248         32.771999    2.971000   11.106000 C.3      1 SUBUNIT    0.0000
    249 H249         33.602600    2.294600   10.913500 H        1 SUBUNIT    0.0000
    250 H250         32.777699    3.776700   10.370800 H        1 SUBUNIT    0.0000
    251 C251         31.778000    2.840000   13.311000 C.3      1 SUBUNIT    0.0000
    252 H252         30.938101    3.534700   13.363400 H        1 SUBUNIT    0.0000
    253 C253         31.375999    1.640000   12.465000 C.3      1 SUBUNIT    0.0000
    254 H254         30.377001    1.275700   12.707700 H        1 SUBUNIT    0.0000
    255 H255         32.076698    0.811400   12.580400 H        1 SUBUNIT    0.0000
    256 C256         31.459999    2.197000   11.079000 C.3      1 SUBUNIT    0.0000
    257 H257         31.445499    1.422800   10.310600 H        1 SUBUNIT    0.0000
    258 H258         30.623400    2.871900   10.888100 H        1 SUBUNIT    0.0000
    259 C259         32.108002    2.460000   14.761000 C.2      1 SUBUNIT    0.0000
    260 O260         31.412001    2.877000   15.695000 O.2      1 SUBUNIT    0.0000
    261 N261         33.164001    1.679000   14.955000 N.am     1 SUBUNIT    0.0000
    262 H262         33.706402    1.399100   14.166700 H        1 SUBUNIT    0.0000
    263 C263         33.521999    1.237000   16.296000 C.3      1 SUBUNIT    0.0000
    264 H264         32.608601    0.784100   16.670200 H        1 SUBUNIT    0.0000
    265 C265         34.676998    0.236000   16.223000 C.3      1 SUBUNIT    0.0000
    266 H266         35.646400    0.720600   16.309000 H        1 SUBUNIT    0.0000
    267 H267         34.692001   -0.159400   15.206700 H        1 SUBUNIT    0.0000
    268 C268         34.536999   -0.992000   17.135000 C.3      1 SUBUNIT    0.0000
    269 H269         34.700500   -0.694300   18.166300 H        1 SUBUNIT    0.0000
    270 C270         33.136002   -1.597000   17.020000 C.3      1 SUBUNIT    0.0000
    271 H271         32.812401   -1.676000   15.981600 H        1 SUBUNIT    0.0000
    272 H272         32.394600   -1.035500   17.585800 H        1 SUBUNIT    0.0000
    273 H273         33.131599   -2.604200   17.439199 H        1 SUBUNIT    0.0000
    274 C274         35.597000   -2.015000   16.747000 C.3      1 SUBUNIT    0.0000
    275 H275         36.599800   -1.594700   16.734501 H        1 SUBUNIT    0.0000
    276 H276         35.411598   -2.427900   15.755300 H        1 SUBUNIT    0.0000
    277 H277         35.611301   -2.848600   17.451599 H        1 SUBUNIT    0.0000
    278 C278         33.849998    2.370000   17.260000 C.2      1 SUBUNIT    0.0000
    279 O279         33.348000    2.385000   18.382000 O.2      1 SUBUNIT    0.0000
    280 N280         34.683998    3.319000   16.837999 N.am     1 SUBUNIT    0.0000
    281 H281         35.034000    3.282500   15.903600 H        1 SUBUNIT    0.0000
    282 C282         35.033001    4.445000   17.707001 C.3      1 SUBUNIT    0.0000
    283 H283         35.339199    4.021200   18.664801 H        1 SUBUNIT    0.0000
    284 C284         36.173000    5.281000   17.108000 C.3      1 SUBUNIT    0.0000
    285 H285         35.959499    5.493300   16.059099 H        1 SUBUNIT    0.0000
    286 H286         37.072300    4.668700   17.122299 H        1 SUBUNIT    0.0000
    287 C287         36.459000    6.603000   17.841999 C.3      1 SUBUNIT    0.0000
    288 H288         35.597000    7.267600   17.773701 H        1 SUBUNIT    0.0000
    289 C289         36.722000    6.324000   19.309999 C.3      1 SUBUNIT    0.0000
    290 H290         37.572300    5.653800   19.440599 H        1 SUBUNIT    0.0000
    291 H291         35.877499    5.882900   19.830900 H        1 SUBUNIT    0.0000
    292 H292         36.958099    7.248800   19.838200 H        1 SUBUNIT    0.0000
    293 C293         37.646999    7.324000   17.209000 C.3      1 SUBUNIT    0.0000
    294 H294         37.496498    7.489000   16.141899 H        1 SUBUNIT    0.0000
    295 H295         38.566399    6.749700   17.325899 H        1 SUBUNIT    0.0000
    296 H296         37.806000    8.297100   17.674200 H        1 SUBUNIT    0.0000
    297 C297         33.828999    5.351000   17.948999 C.2      1 SUBUNIT    0.0000
    298 O298         33.640999    5.867000   19.058001 O.2      1 SUBUNIT    0.0000
    299 N299         33.019001    5.549000   16.910999 N.am     1 SUBUNIT    0.0000
    300 H300         33.250301    5.103000   16.044399 H        1 SUBUNIT    0.0000
    301 C301         31.841000    6.394000   17.027000 C.3      1 SUBUNIT    0.0000
    302 H302         32.262600    7.348500   17.337299 H        1 SUBUNIT    0.0000
    303 C303         31.113001    6.470000   15.690000 C.3      1 SUBUNIT    0.0000
    304 H304         30.419201    5.630500   15.604500 H        1 SUBUNIT    0.0000
    305 H305         31.834299    6.285700   14.891600 H        1 SUBUNIT    0.0000
    306 C306         30.415001    7.787000   15.341000 C.3      1 SUBUNIT    0.0000
    307 H307         31.102501    8.410600   14.765100 H        1 SUBUNIT    0.0000
    308 C308         29.176001    7.489000   14.522000 C.3      1 SUBUNIT    0.0000
    309 H309         28.457701    6.882400   15.073800 H        1 SUBUNIT    0.0000
    310 H310         29.435200    6.952100   13.608400 H        1 SUBUNIT    0.0000
    311 H311         28.682800    8.411900   14.218500 H        1 SUBUNIT    0.0000
    312 C312         30.025999    8.526000   16.589001 C.3      1 SUBUNIT    0.0000
    313 H313         30.812401    8.682800   17.320299 H        1 SUBUNIT    0.0000
    314 H314         29.205601    8.011200   17.076500 H        1 SUBUNIT    0.0000
    315 H315         29.808201    9.544900   16.281700 H        1 SUBUNIT    0.0000
    316 C316         30.889000    5.849000   18.101000 C.2      1 SUBUNIT    0.0000
    317 O317         30.302000    6.617000   18.870001 O.2      1 SUBUNIT    0.0000
    318 N318         30.735001    4.527000   18.152000 N.am     1 SUBUNIT    0.0000
    319 H319         31.218399    3.967300   17.475100 H        1 SUBUNIT    0.0000
    320 C320         29.858999    3.913000   19.139999 C.3      1 SUBUNIT    0.0000
    321 H321         28.875000    4.375100   19.041700 H        1 SUBUNIT    0.0000
    322 C322         29.778000    2.398000   18.938999 C.3      1 SUBUNIT    0.0000
    323 H323         30.798800    2.018100   18.861500 H        1 SUBUNIT    0.0000
    324 H324         29.301800    2.170400   17.985001 H        1 SUBUNIT    0.0000
    325 C325         29.062000    1.687000   20.080999 C.3      1 SUBUNIT    0.0000
    326 H326         27.981600    1.793300   19.974199 H        1 SUBUNIT    0.0000
    327 H327         29.284800    2.118900   21.054001 H        1 SUBUNIT    0.0000
    328 C328         29.472000    0.220000   20.223000 C.3      1 SUBUNIT    0.0000
    329 H329         29.258699   -0.096300   21.246000 H        1 SUBUNIT    0.0000
    330 H330         30.551399    0.113000   20.097099 H        1 SUBUNIT    0.0000
    331 C331         28.711000   -0.681000   19.268000 C.3      1 SUBUNIT    0.0000
    332 H332         28.948400   -0.426900   18.232300 H        1 SUBUNIT    0.0000
    333 H333         27.633200   -0.557700   19.397600 H        1 SUBUNIT    0.0000
    334 N334         29.044001   -2.120000   19.487000 N.4      1 SUBUNIT    0.0000
    335 H335         28.809601   -2.399500   20.462000 H        1 SUBUNIT    0.0000
    336 H336         30.064899   -2.272600   19.343000 H        1 SUBUNIT    0.0000
    337 H337         28.520500   -2.728600   18.824200 H        1 SUBUNIT    0.0000
    338 C338         30.396999    4.200000   20.530001 C.2      1 SUBUNIT    0.0000
    339 O339         29.632000    4.463000   21.459000 O.2      1 SUBUNIT    0.0000
    340 N340         31.719000    4.137000   20.664000 N.am     1 SUBUNIT    0.0000
    341 H341         32.278301    3.902500   19.867100 H        1 SUBUNIT    0.0000
    342 C342         32.396000    4.395000   21.936001 C.3      1 SUBUNIT    0.0000
    343 H343         32.012001    3.676700   22.661501 H        1 SUBUNIT    0.0000
    344 C344         33.908001    4.244000   21.750999 C.3      1 SUBUNIT    0.0000
    345 H345         34.245499    4.999400   21.050600 H        1 SUBUNIT    0.0000
    346 H346         34.089298    3.299300   21.235800 H        1 SUBUNIT    0.0000
    347 C347         34.888000    4.330000   22.929001 C.3      1 SUBUNIT    0.0000
    348 H348         35.904301    4.343900   22.529800 H        1 SUBUNIT    0.0000
    349 C349         34.654999    5.592000   23.736000 C.3      1 SUBUNIT    0.0000
    350 H350         33.755600    5.539900   24.339701 H        1 SUBUNIT    0.0000
    351 H351         34.661201    6.498300   23.132700 H        1 SUBUNIT    0.0000
    352 H352         35.429100    5.678800   24.491100 H        1 SUBUNIT    0.0000
    353 C353         34.730000    3.109000   23.788000 C.3      1 SUBUNIT    0.0000
    354 H354         34.822102    2.196100   23.198500 H        1 SUBUNIT    0.0000
    355 H355         33.761200    3.083300   24.283701 H        1 SUBUNIT    0.0000
    356 H356         35.530499    3.079700   24.519100 H        1 SUBUNIT    0.0000
    357 C357         32.078999    5.814000   22.402000 C.2      1 SUBUNIT    0.0000
    358 O358         31.730000    6.034000   23.559000 O.2      1 SUBUNIT    0.0000
    359 N359         32.209000    6.772000   21.486000 N.am     1 SUBUNIT    0.0000
    360 H360         32.547298    6.502500   20.582701 H        1 SUBUNIT    0.0000
    361 C361         31.951000    8.175000   21.785000 C.3      1 SUBUNIT    0.0000
    362 H362         32.565800    8.428100   22.649300 H        1 SUBUNIT    0.0000
    363 C363         32.324001    9.045000   20.580999 C.3      1 SUBUNIT    0.0000
    364 H364         32.091999   10.084100   20.822201 H        1 SUBUNIT    0.0000
    365 H365         31.688400    8.788300   19.731701 H        1 SUBUNIT    0.0000
    366 C366         33.786999    8.973000   20.141001 C.3      1 SUBUNIT    0.0000
    367 H367         34.017799    7.986300   19.755600 H        1 SUBUNIT    0.0000
    368 C368         34.014999    9.980000   19.042000 C.3      1 SUBUNIT    0.0000
    369 H369         33.855900   11.001500   19.391001 H        1 SUBUNIT    0.0000
    370 H370         33.338299    9.805700   18.204700 H        1 SUBUNIT    0.0000
    371 H371         35.032200    9.914200   18.655399 H        1 SUBUNIT    0.0000
    372 C372         34.715000    9.251000   21.315001 C.3      1 SUBUNIT    0.0000
    373 H373         34.643200    8.491500   22.091200 H        1 SUBUNIT    0.0000
    374 H374         34.488998   10.214600   21.757601 H        1 SUBUNIT    0.0000
    375 H375         35.757099    9.269300   20.996500 H        1 SUBUNIT    0.0000
    376 C376         30.504000    8.449000   22.186001 C.2      1 SUBUNIT    0.0000
    377 O377         30.239000    8.989000   23.259001 O.2      1 SUBUNIT    0.0000
    378 N378         29.562000    8.083000   21.327000 N.am     1 SUBUNIT    0.0000
    379 H379         29.835800    7.606000   20.490400 H        1 SUBUNIT    0.0000
    380 C380         28.163000    8.325000   21.638000 C.3      1 SUBUNIT    0.0000
    381 H381         28.061899    9.400800   21.785400 H        1 SUBUNIT    0.0000
    382 C382         27.294001    7.885000   20.461000 C.3      1 SUBUNIT    0.0000
    383 H383         26.243099    8.015700   20.726500 H        1 SUBUNIT    0.0000
    384 H384         27.438400    6.821700   20.263800 H        1 SUBUNIT    0.0000
    385 C385         27.593000    8.696000   19.215000 C.3      1 SUBUNIT    0.0000
    386 H386         28.634800    8.561100   18.941000 H        1 SUBUNIT    0.0000
    387 H387         27.501200    9.752000   19.478100 H        1 SUBUNIT    0.0000
    388 C388         26.657000    8.409000   18.051001 C.3      1 SUBUNIT    0.0000
    389 H389         25.617599    8.491100   18.373501 H        1 SUBUNIT    0.0000
    390 H390         26.809900    7.384100   17.710899 H        1 SUBUNIT    0.0000
    391 C391         26.943001    9.401000   16.916000 C.3      1 SUBUNIT    0.0000
    392 H392         27.952499    9.549000   16.637400 H        1 SUBUNIT    0.0000
    393 H393         26.655800   10.393800   17.269300 H        1 SUBUNIT    0.0000
    394 N394         26.169001    9.183000   15.657000 N.4      1 SUBUNIT    0.0000
    395 H395         25.146000    9.296600   15.786100 H        1 SUBUNIT    0.0000
    396 H396         26.378401    8.261000   15.231200 H        1 SUBUNIT    0.0000
    397 H397         26.480600    9.886600   14.937100 H        1 SUBUNIT    0.0000
    398 C398         27.708000    7.655000   22.940001 C.2      1 SUBUNIT    0.0000
    399 O399         26.812000    8.156000   23.622999 O.2      1 SUBUNIT    0.0000
    400 N400         28.337999    6.545000   23.305000 N.am     1 SUBUNIT    0.0000
    401 H401         29.051901    6.155900   22.721201 H        1 SUBUNIT    0.0000
    402 C402         27.945999    5.850000   24.521999 C.3      1 SUBUNIT    0.0000
    403 H403         26.860800    5.735900   24.484400 H        1 SUBUNIT    0.0000
    404 C404         28.601999    4.465000   24.593000 C.3      1 SUBUNIT    0.0000
    405 H405         28.534599    3.930000   23.643000 H        1 SUBUNIT    0.0000
    406 H406         28.070900    3.864300   25.334400 H        1 SUBUNIT    0.0000
    407 O407         29.947001    4.538000   25.020000 O.3      1 SUBUNIT    0.0000
    408 H408         30.431601    5.201300   24.530500 H        1 SUBUNIT    0.0000
    409 C409         28.299000    6.663000   25.766001 C.2      1 SUBUNIT    0.0000
    410 O410         27.808001    6.376000   26.854000 O.2      1 SUBUNIT    0.0000
    411 N411         29.157000    7.667000   25.615999 N.am     1 SUBUNIT    0.0000
    412 H412         29.575300    7.870300   24.732300 H        1 SUBUNIT    0.0000
    413 C413         29.514999    8.496000   26.757999 C.3      1 SUBUNIT    0.0000
    414 H414         29.111799    8.061600   27.674900 H        1 SUBUNIT    0.0000
    415 C415         31.056999    8.645000   26.940001 C.3      1 SUBUNIT    0.0000
    416 H416         31.283600    9.486000   27.598700 H        1 SUBUNIT    0.0000
    417 C417         31.629999    7.402000   27.607000 C.3      1 SUBUNIT    0.0000
    418 H418         31.272800    6.509500   27.093901 H        1 SUBUNIT    0.0000
    419 H419         31.324200    7.333100   28.649799 H        1 SUBUNIT    0.0000
    420 H420         32.708099    7.440400   27.552700 H        1 SUBUNIT    0.0000
    421 C421         31.733000    8.891000   25.600000 C.3      1 SUBUNIT    0.0000
    422 H422         31.353100    9.795900   25.127701 H        1 SUBUNIT    0.0000
    423 H423         31.630199    8.042600   24.927999 H        1 SUBUNIT    0.0000
    424 H424         32.803101    9.041900   25.740801 H        1 SUBUNIT    0.0000
    425 C425         28.886999    9.881000   26.662001 C.2      1 SUBUNIT    0.0000
    426 O426         29.218000   10.771000   27.444000 O.2      1 SUBUNIT    0.0000
    427 N427         27.975000   10.062000   25.707001 N.am     1 SUBUNIT    0.0000
    428 H428         27.694300    9.303700   25.116301 H        1 SUBUNIT    0.0000
    429 C429         27.306000   11.345000   25.570999 C.3      1 SUBUNIT    0.0000
    430 H430         27.513500   11.982600   26.432100 H        1 SUBUNIT    0.0000
    431 H431         26.242300   11.113100   25.614401 H        1 SUBUNIT    0.0000
    432 C432         27.542000   12.155000   24.309000 C.2      1 SUBUNIT    0.0000
    433 O433         26.809000   13.107000   24.059999 O.2      1 SUBUNIT    0.0000
    434 N434         28.556999   11.807000   23.521999 N.am     1 SUBUNIT    0.0000
    435 H435         29.070700   10.982100   23.759800 H        1 SUBUNIT    0.0000
    436 C436         28.841000   12.530000   22.280001 C.3      1 SUBUNIT    0.0000
    437 H437         28.993200   13.575100   22.548300 H        1 SUBUNIT    0.0000
    438 C438         30.075001   11.940000   21.593000 C.3      1 SUBUNIT    0.0000
    439 H439         29.869699   10.946200   21.197701 H        1 SUBUNIT    0.0000
    440 H440         30.912300   11.853800   22.282301 H        1 SUBUNIT    0.0000
    441 H441         30.388700   12.559700   20.760401 H        1 SUBUNIT    0.0000
    442 C442         27.632000   12.427000   21.354000 C.2      1 SUBUNIT    0.0000
    443 O443         26.816000   11.517000   21.495001 O.2      1 SUBUNIT    0.0000
    444 N444         27.504999   13.352000   20.407000 N.am     1 SUBUNIT    0.0000
    445 H445         28.164400   14.099900   20.371500 H        1 SUBUNIT    0.0000
    446 C446         26.368999   13.279000   19.502001 C.3      1 SUBUNIT    0.0000
    447 H447         26.186001   12.218400   19.310101 H        1 SUBUNIT    0.0000
    448 C448         25.129999   13.872000   20.165001 C.3      1 SUBUNIT    0.0000
    449 H449         24.858200   13.059800   20.831600 H        1 SUBUNIT    0.0000
    450 H450         24.277500   13.901800   19.483900 H        1 SUBUNIT    0.0000
    451 C451         25.315001   15.232000   20.763000 C.3      1 SUBUNIT    0.0000
    452 H452         24.952000   16.003300   20.083300 H        1 SUBUNIT    0.0000
    453 H453         26.356600   15.470900   20.970301 H        1 SUBUNIT    0.0000
    454 C454         24.576000   15.357000   22.084999 C.2      1 SUBUNIT    0.0000
    455 O455         24.357000   16.462000   22.584999 O.2      1 SUBUNIT    0.0000
    456 N456         24.200001   14.215000   22.667999 N.am     1 SUBUNIT    0.0000
    457 H457         24.476500   13.288600   22.420500 H        1 SUBUNIT    0.0000
    458 H458         23.644800   14.324200   23.489300 H        1 SUBUNIT    0.0000
    459 C459         26.520000   13.854000   18.106001 C.2      1 SUBUNIT    0.0000
    460 O460         25.532000   14.268000   17.500000 O.2      1 SUBUNIT    0.0000
    461 N461         27.745001   13.881000   17.591999 N.am     1 SUBUNIT    0.0000
    462 H462         28.493601   13.429600   18.082500 H        1 SUBUNIT    0.0000
    463 C463         27.980000   14.363000   16.230000 C.3      1 SUBUNIT    0.0000
    464 H464         27.036200   14.611900   15.740200 H        1 SUBUNIT    0.0000
    465 C465         28.959999   15.544000   16.198000 C.3      1 SUBUNIT    0.0000
    466 H466         29.134701   15.851100   15.165700 H        1 SUBUNIT    0.0000
    467 H467         29.922100   15.187900   16.567200 H        1 SUBUNIT    0.0000
    468 C468         28.546000   16.767000   16.992001 C.3      1 SUBUNIT    0.0000
    469 H469         28.342199   16.493700   18.028400 H        1 SUBUNIT    0.0000
    470 H470         27.607201   17.154800   16.593201 H        1 SUBUNIT    0.0000
    471 C471         29.614000   17.860001   16.948000 C.3      1 SUBUNIT    0.0000
    472 H472         29.224600   18.742100   17.458900 H        1 SUBUNIT    0.0000
    473 H473         29.804899   18.157200   15.915600 H        1 SUBUNIT    0.0000
    474 C474         30.907000   17.410000   17.615000 C.3      1 SUBUNIT    0.0000
    475 H475         31.423300   16.648399   17.035801 H        1 SUBUNIT    0.0000
    476 H476         30.722200   16.988600   18.604700 H        1 SUBUNIT    0.0000
    477 N477         31.849001   18.542999   17.785000 N.4      1 SUBUNIT    0.0000
    478 H478         31.615601   19.207399   18.551800 H        1 SUBUNIT    0.0000
    479 H479         31.980700   19.087500   16.912300 H        1 SUBUNIT    0.0000
    480 H480         32.825500   18.237400   18.033501 H        1 SUBUNIT    0.0000
    481 C481         28.627001   13.199000   15.508000 C.2      1 SUBUNIT    0.0000
    482 O482         28.903999   12.162000   16.112000 O.2      1 SUBUNIT    0.0000
    483 N483         28.861000   13.359000   14.219000 N.am     1 SUBUNIT    0.0000
    484 H484         28.481400   14.148800   13.743000 H        1 SUBUNIT    0.0000
    485 C485         29.539000   12.314000   13.483000 C.3      1 SUBUNIT    0.0000
    486 H486         29.702499   11.427800   14.100400 H        1 SUBUNIT    0.0000
    487 C487         28.764999   11.931000   12.219000 C.3      1 SUBUNIT    0.0000
    488 H488         29.360300   11.250200   11.609600 H        1 SUBUNIT    0.0000
    489 H489         28.562599   12.814100   11.612100 H        1 SUBUNIT    0.0000
    490 C490         27.451000   11.222000   12.525000 C.2      1 SUBUNIT    0.0000
    491 O491         27.379000   10.480000   13.530000 O.co2    1 SUBUNIT    0.0000
    492 O492         26.489000   11.396000   11.746000 O.co2    1 SUBUNIT    0.0000
    493 C493         30.913000   12.872000   13.125000 C.2      1 SUBUNIT    0.0000
    494 O494         31.820000   12.134000   12.759000 O.2      1 SUBUNIT    0.0000
    495 N495         31.062000   14.188000   13.245000 N.am     1 SUBUNIT    0.0000
    496 H496         30.335400   14.775600   13.586300 H        1 SUBUNIT    0.0000
    497 C497         32.326000   14.847000   12.939000 C.3      1 SUBUNIT    0.0000
    498 H498         33.060101   14.095800   12.638300 H        1 SUBUNIT    0.0000
    499 C499         32.151001   15.896000   11.831000 C.3      1 SUBUNIT    0.0000
    500 H500         31.472900   16.688999   12.156600 H        1 SUBUNIT    0.0000
    501 O501         31.573000   15.276000   10.676000 O.3      1 SUBUNIT    0.0000
    502 H502         32.215599   14.699600   10.289400 H        1 SUBUNIT    0.0000
    503 C503         33.495998   16.497999   11.458000 C.3      1 SUBUNIT    0.0000
    504 H504         34.260300   15.746300   11.250800 H        1 SUBUNIT    0.0000
    505 H505         33.886600   17.127001   12.258800 H        1 SUBUNIT    0.0000
    506 H506         33.411098   17.139000   10.579600 H        1 SUBUNIT    0.0000
    507 C507         32.859001   15.536000   14.187000 C.2      1 SUBUNIT    0.0000
    508 O508         32.113998   16.212999   14.893000 O.2      1 SUBUNIT    0.0000
    509 N509         34.146999   15.364000   14.461000 N.am     1 SUBUNIT    0.0000
    510 H510         34.768600   14.903600   13.822600 H        1 SUBUNIT    0.0000
    511 C511         34.743999   15.966000   15.646000 C.3      1 SUBUNIT    0.0000
    512 H512         34.120201   16.795300   15.982000 H        1 SUBUNIT    0.0000
    513 C513         34.903999   14.924000   16.763000 C.3      1 SUBUNIT    0.0000
    514 H514         35.337101   15.380600   17.651699 H        1 SUBUNIT    0.0000
    515 H515         35.628502   14.170200   16.448999 H        1 SUBUNIT    0.0000
    516 C516         33.645000   14.195000   17.177999 C.2      1 SUBUNIT    0.0000
    517 C517         33.094002   13.199000   16.375999 C.2      1 SUBUNIT    0.0000
    518 H518         33.581200   12.921100   15.452900 H        1 SUBUNIT    0.0000
    519 C519         31.926001   12.549000   16.743000 C.2      1 SUBUNIT    0.0000
    520 H520         31.557800   11.784600   16.071699 H        1 SUBUNIT    0.0000
    521 C521         32.993000   14.518000   18.368000 C.2      1 SUBUNIT    0.0000
    522 H522         33.411098   15.284000   19.006500 H        1 SUBUNIT    0.0000
    523 C523         31.826000   13.877000   18.746000 C.2      1 SUBUNIT    0.0000
    524 H524         31.340200   14.151600   19.668600 H        1 SUBUNIT    0.0000
    525 C525         31.291000   12.893000   17.930000 C.2      1 SUBUNIT    0.0000
    526 O526         30.112000   12.264000   18.294001 O.3      1 SUBUNIT    0.0000
    527 H527         29.776899   11.720200   17.591700 H        1 SUBUNIT    0.0000
    528 C528         36.123001   16.528000   15.356000 C.2      1 SUBUNIT    0.0000
    529 O529         36.650002   16.400999   14.245000 O.2      1 SUBUNIT    0.0000
    530 N530         36.695000   17.172001   16.364000 N.am     1 SUBUNIT    0.0000
    531 H531         36.274300   17.301100   17.263700 H        1 SUBUNIT    0.0000
    532 C532         38.056999   17.677000   16.267000 C.3      1 SUBUNIT    0.0000
    533 H533         38.408001   17.638100   15.238200 H        1 SUBUNIT    0.0000
    534 C534         38.219002   19.061001   16.891001 C.3      1 SUBUNIT    0.0000
    535 H535         39.235901   19.405600   16.662399 H        1 SUBUNIT    0.0000
    536 O536         38.028000   18.969000   18.309000 O.3      1 SUBUNIT    0.0000
    537 H537         38.167000   19.852301   18.654100 H        1 SUBUNIT    0.0000
    538 C538         37.212002   20.006001   16.316000 C.3      1 SUBUNIT    0.0000
    539 H539         36.194302   19.781601   16.621799 H        1 SUBUNIT    0.0000
    540 H540         37.242802   19.978399   15.226100 H        1 SUBUNIT    0.0000
    541 H541         37.419800   21.038799   16.600901 H        1 SUBUNIT    0.0000
    542 C542         38.765999   16.672001   17.164000 C.2      1 SUBUNIT    0.0000
    543 O543         38.141998   16.091000   18.056999 O.2      1 SUBUNIT    0.0000
    544 N544         40.049999   16.448000   16.937000 N.am     1 SUBUNIT    0.0000
    545 H545         40.473499   16.924601   16.162800 H        1 SUBUNIT    0.0000
    546 C546         40.770000   15.500000   17.764999 C.3      1 SUBUNIT    0.0000
    547 H547         40.323299   14.522100   17.581100 H        1 SUBUNIT    0.0000
    548 C548         42.252998   15.515000   17.410999 C.3      1 SUBUNIT    0.0000
    549 H549         42.769299   14.935500   18.169399 H        1 SUBUNIT    0.0000
    550 H550         42.659401   16.525299   17.405701 H        1 SUBUNIT    0.0000
    551 C551         42.549999   14.804000   16.100000 C.3      1 SUBUNIT    0.0000
    552 H552         43.617901   14.838800   15.877400 H        1 SUBUNIT    0.0000
    553 H553         42.044498   15.291400   15.266700 H        1 SUBUNIT    0.0000
    554 S554         42.007000   13.088000   16.174000 S.3      1 SUBUNIT    0.0000
    555 C555         43.382999   12.364000   17.108000 C.3      1 SUBUNIT    0.0000
    556 H556         43.393501   12.733500   18.133101 H        1 SUBUNIT    0.0000
    557 H557         44.328899   12.639500   16.641899 H        1 SUBUNIT    0.0000
    558 H558         43.310101   11.277000   17.111601 H        1 SUBUNIT    0.0000
    559 C559         40.570000   15.820000   19.236000 C.2      1 SUBUNIT    0.0000
    560 O560         40.299999   14.931000   20.034000 O.2      1 SUBUNIT    0.0000
    561 N561         40.679001   17.099001   19.580999 N.am     1 SUBUNIT    0.0000
    562 H562         40.857498   17.763901   18.851101 H        1 SUBUNIT    0.0000
    563 C563         40.514999   17.551001   20.952000 C.3      1 SUBUNIT    0.0000
    564 H564         41.341202   17.110001   21.511700 H        1 SUBUNIT    0.0000
    565 C565         40.588001   19.083000   20.993000 C.3      1 SUBUNIT    0.0000
    566 H566         39.707199   19.524099   20.531799 H        1 SUBUNIT    0.0000
    567 H567         41.428299   19.393600   20.370199 H        1 SUBUNIT    0.0000
    568 C568         40.772999   19.662001   22.382000 C.3      1 SUBUNIT    0.0000
    569 H569         41.556301   19.094200   22.886400 H        1 SUBUNIT    0.0000
    570 H570         39.863800   19.529499   22.970301 H        1 SUBUNIT    0.0000
    571 C571         41.176998   21.132000   22.333000 C.3      1 SUBUNIT    0.0000
    572 H572         40.346500   21.730301   21.952999 H        1 SUBUNIT    0.0000
    573 H573         41.992500   21.257000   21.616501 H        1 SUBUNIT    0.0000
    574 C574         41.632999   21.622999   23.711000 C.3      1 SUBUNIT    0.0000
    575 H575         42.454700   20.999100   24.070101 H        1 SUBUNIT    0.0000
    576 H576         40.815399   21.543900   24.430000 H        1 SUBUNIT    0.0000
    577 N577         42.111000   23.039000   23.693001 N.4      1 SUBUNIT    0.0000
    578 H578         41.349499   23.649700   23.327900 H        1 SUBUNIT    0.0000
    579 H579         42.898998   23.092501   23.011600 H        1 SUBUNIT    0.0000
    580 H580         42.420601   23.358000   24.629700 H        1 SUBUNIT    0.0000
    581 C581         39.195000   17.059000   21.555000 C.2      1 SUBUNIT    0.0000
    582 O582         39.132999   16.677000   22.729000 O.2      1 SUBUNIT    0.0000
    583 N583         38.139000   17.062000   20.750000 N.am     1 SUBUNIT    0.0000
    584 H584         38.220901   17.379999   19.799299 H        1 SUBUNIT    0.0000
    585 C585         36.837002   16.613001   21.233999 C.3      1 SUBUNIT    0.0000
    586 H586         36.663399   17.098301   22.196400 H        1 SUBUNIT    0.0000
    587 C587         35.737999   17.017000   20.254000 C.3      1 SUBUNIT    0.0000
    588 H588         34.781898   16.585100   20.553301 H        1 SUBUNIT    0.0000
    589 H589         35.983700   16.594700   19.281700 H        1 SUBUNIT    0.0000
    590 C590         35.585999   18.520000   20.127001 C.3      1 SUBUNIT    0.0000
    591 H591         36.527401   19.032101   20.032400 H        1 SUBUNIT    0.0000
    592 H592         35.176800   18.896400   21.065399 H        1 SUBUNIT    0.0000
    593 C593         34.648998   18.921000   19.018000 C.2      1 SUBUNIT    0.0000
    594 O594         34.764000   18.341000   17.917999 O.co2    1 SUBUNIT    0.0000
    595 O595         33.812000   19.820999   19.236000 O.co2    1 SUBUNIT    0.0000
    596 C596         36.807999   15.110000   21.454000 C.2      1 SUBUNIT    0.0000
    597 O597         36.231998   14.638000   22.434999 O.2      1 SUBUNIT    0.0000
    598 N598         37.431999   14.361000   20.546000 N.am     1 SUBUNIT    0.0000
    599 H599         37.905701   14.840100   19.800501 H        1 SUBUNIT    0.0000
    600 C600         37.474998   12.908000   20.660999 C.3      1 SUBUNIT    0.0000
    601 H601         36.440899   12.561400   20.712999 H        1 SUBUNIT    0.0000
    602 C602         38.216000   12.274000   19.478001 C.3      1 SUBUNIT    0.0000
    603 H603         39.267101   12.570700   19.488100 H        1 SUBUNIT    0.0000
    604 C604         38.129002   10.769000   19.566000 C.3      1 SUBUNIT    0.0000
    605 H605         37.094501   10.428800   19.562500 H        1 SUBUNIT    0.0000
    606 H606         38.604599   10.378600   20.465700 H        1 SUBUNIT    0.0000
    607 H607         38.631500   10.302400   18.718201 H        1 SUBUNIT    0.0000
    608 C608         37.612000   12.750000   18.171000 C.3      1 SUBUNIT    0.0000
    609 H609         37.739300   13.817800   18.022600 H        1 SUBUNIT    0.0000
    610 H610         36.544399   12.532700   18.122000 H        1 SUBUNIT    0.0000
    611 H611         38.089500   12.262100   17.320700 H        1 SUBUNIT    0.0000
    612 C612         38.191002   12.540000   21.955000 C.2      1 SUBUNIT    0.0000
    613 O613         37.691002   11.744000   22.761000 O.2      1 SUBUNIT    0.0000
    614 N614         39.362000   13.129000   22.158001 N.am     1 SUBUNIT    0.0000
    615 H615         39.708099   13.764600   21.464001 H        1 SUBUNIT    0.0000
    616 C616         40.109001   12.871000   23.365000 C.3      1 SUBUNIT    0.0000
    617 H617         40.338001   11.805200   23.373800 H        1 SUBUNIT    0.0000
    618 C618         41.365002   13.726000   23.405001 C.3      1 SUBUNIT    0.0000
    619 H619         41.702202   13.874800   24.433599 H        1 SUBUNIT    0.0000
    620 H620         41.111401   14.720600   23.031401 H        1 SUBUNIT    0.0000
    621 C621         42.520000   13.131000   22.608999 C.3      1 SUBUNIT    0.0000
    622 H622         42.159698   12.815300   21.627800 H        1 SUBUNIT    0.0000
    623 C623         43.563000   14.192000   22.417999 C.3      1 SUBUNIT    0.0000
    624 H624         43.307999   15.122800   22.917900 H        1 SUBUNIT    0.0000
    625 H625         43.669800   14.416000   21.361799 H        1 SUBUNIT    0.0000
    626 H626         44.487400   13.840900   22.846001 H        1 SUBUNIT    0.0000
    627 C627         43.095001   11.922000   23.344000 C.3      1 SUBUNIT    0.0000
    628 H628         42.374500   11.109900   23.433100 H        1 SUBUNIT    0.0000
    629 H629         43.423698   12.180600   24.351400 H        1 SUBUNIT    0.0000
    630 H630         43.958000   11.518900   22.812401 H        1 SUBUNIT    0.0000
    631 C631         39.259998   13.159000   24.580999 C.2      1 SUBUNIT    0.0000
    632 O632         39.279999   12.398000   25.541000 O.2      1 SUBUNIT    0.0000
    633 N633         38.507999   14.256000   24.545000 N.am     1 SUBUNIT    0.0000
    634 H634         38.571400   14.864200   23.750299 H        1 SUBUNIT    0.0000
    635 C635         37.653000   14.612000   25.674999 C.3      1 SUBUNIT    0.0000
    636 H636         38.310501   14.746700   26.535900 H        1 SUBUNIT    0.0000
    637 C637         36.874001   15.901000   25.391001 C.3      1 SUBUNIT    0.0000
    638 H638         36.259399   15.797400   24.498400 H        1 SUBUNIT    0.0000
    639 H639         37.574799   16.706301   25.168699 H        1 SUBUNIT    0.0000
    640 C640         35.984001   16.330000   26.530001 C.2      1 SUBUNIT    0.0000
    641 C641         36.478001   17.135000   27.551001 C.2      1 SUBUNIT    0.0000
    642 H642         37.494900   17.496799   27.506701 H        1 SUBUNIT    0.0000
    643 C643         34.674000   15.870000   26.614000 C.2      1 SUBUNIT    0.0000
    644 H644         34.268398   15.244800   25.829901 H        1 SUBUNIT    0.0000
    645 C645         35.679001   17.473000   28.643000 C.2      1 SUBUNIT    0.0000
    646 H646         36.072201   18.100700   29.429701 H        1 SUBUNIT    0.0000
    647 C647         33.868999   16.198000   27.695999 C.2      1 SUBUNIT    0.0000
    648 H648         32.852901   15.832100   27.746799 H        1 SUBUNIT    0.0000
    649 C649         34.373001   17.000999   28.714001 C.2      1 SUBUNIT    0.0000
    650 H650         33.747200   17.259800   29.556900 H        1 SUBUNIT    0.0000
    651 C651         36.653999   13.503000   25.997999 C.2      1 SUBUNIT    0.0000
    652 O652         36.536999   13.073000   27.149000 O.2      1 SUBUNIT    0.0000
    653 N653         35.916000   13.059000   24.985001 N.am     1 SUBUNIT    0.0000
    654 H654         36.061901   13.467700   24.079800 H        1 SUBUNIT    0.0000
    655 C655         34.928001   12.013000   25.201000 C.3      1 SUBUNIT    0.0000
    656 H656         34.310398   12.319600   26.047800 H        1 SUBUNIT    0.0000
    657 C657         34.070000   11.832000   23.952000 C.3      1 SUBUNIT    0.0000
    658 H658         33.506599   10.897600   23.998400 H        1 SUBUNIT    0.0000
    659 H659         34.730301   11.766400   23.088800 H        1 SUBUNIT    0.0000
    660 C660         33.084000   12.953000   23.737000 C.2      1 SUBUNIT    0.0000
    661 C661         32.014999   13.148000   24.615000 C.2      1 SUBUNIT    0.0000
    662 H662         31.893400   12.495700   25.469700 H        1 SUBUNIT    0.0000
    663 C663         31.086000   14.169000   24.406000 C.2      1 SUBUNIT    0.0000
    664 H664         30.268000   14.263900   25.107500 H        1 SUBUNIT    0.0000
    665 C665         33.205002   13.810000   22.645000 C.2      1 SUBUNIT    0.0000
    666 H666         34.025398   13.682800   21.953899 H        1 SUBUNIT    0.0000
    667 C667         32.290001   14.833000   22.423000 C.2      1 SUBUNIT    0.0000
    668 H668         32.402199   15.495800   21.579100 H        1 SUBUNIT    0.0000
    669 C669         31.231001   15.007000   23.302999 C.2      1 SUBUNIT    0.0000
    670 O670         30.311001   16.000999   23.059000 O.3      1 SUBUNIT    0.0000
    671 H671         29.962900   16.342300   23.874800 H        1 SUBUNIT    0.0000
    672 C672         35.598000   10.698000   25.580000 C.2      1 SUBUNIT    0.0000
    673 O673         35.117001    9.958000   26.440001 O.2      1 SUBUNIT    0.0000
    674 N674         36.716999   10.411000   24.931000 N.am     1 SUBUNIT    0.0000
    675 H675         37.064400   11.087900   24.292200 H        1 SUBUNIT    0.0000
    676 C676         37.449001    9.194000   25.216999 C.3      1 SUBUNIT    0.0000
    677 H677         36.731300    8.378800   25.147400 H        1 SUBUNIT    0.0000
    678 C678         38.620998    9.081000   24.245001 C.3      1 SUBUNIT    0.0000
    679 H679         39.529301    9.535500   24.633699 H        1 SUBUNIT    0.0000
    680 H680         38.375900    9.696700   23.386101 H        1 SUBUNIT    0.0000
    681 C681         38.903000    7.706000   23.643999 C.3      1 SUBUNIT    0.0000
    682 H682         39.371498    7.072700   24.399500 H        1 SUBUNIT    0.0000
    683 C683         37.637001    7.037000   23.166000 C.3      1 SUBUNIT    0.0000
    684 H684         37.001801    7.711700   22.591299 H        1 SUBUNIT    0.0000
    685 H685         37.087502    6.671900   24.021999 H        1 SUBUNIT    0.0000
    686 H686         37.854401    6.167700   22.543800 H        1 SUBUNIT    0.0000
    687 C687         39.860001    7.885000   22.499001 C.3      1 SUBUNIT    0.0000
    688 H688         40.782001    8.367100   22.826799 H        1 SUBUNIT    0.0000
    689 H689         39.431801    8.491500   21.700300 H        1 SUBUNIT    0.0000
    690 H690         40.136200    6.922400   22.066799 H        1 SUBUNIT    0.0000
    691 C691         37.915001    9.332000   26.674999 C.2      1 SUBUNIT    0.0000
    692 O692         38.074001    8.350000   27.398001 O.2      1 SUBUNIT    0.0000
    693 N693         38.098999   10.576000   27.103001 N.am     1 SUBUNIT    0.0000
    694 H694         38.003300   11.352100   26.480801 H        1 SUBUNIT    0.0000
    695 C695         38.514999   10.832000   28.464001 C.3      1 SUBUNIT    0.0000
    696 H696         38.747101   11.893300   28.545500 H        1 SUBUNIT    0.0000
    697 H697         39.378799   10.212600   28.704399 H        1 SUBUNIT    0.0000
    698 C698         37.405998   10.511000   29.438000 C.2      1 SUBUNIT    0.0000
    699 O699         37.655998    9.909000   30.482000 O.2      1 SUBUNIT    0.0000
    700 N700         36.179001   10.906000   29.114000 N.am     1 SUBUNIT    0.0000
    701 H701         36.049301   11.410100   28.257799 H        1 SUBUNIT    0.0000
    702 C702         35.070999   10.617000   30.010000 C.3      1 SUBUNIT    0.0000
    703 H703         35.327400   11.000200   30.999500 H        1 SUBUNIT    0.0000
    704 C704         33.761002   11.199000   29.481001 C.3      1 SUBUNIT    0.0000
    705 H705         32.936401   10.829700   30.094900 H        1 SUBUNIT    0.0000
    706 H706         33.562000   10.843000   28.468901 H        1 SUBUNIT    0.0000
    707 C707         33.713001   12.720000   29.500000 C.3      1 SUBUNIT    0.0000
    708 H708         32.714298   13.066600   29.233900 H        1 SUBUNIT    0.0000
    709 H709         34.396999   13.126000   28.753500 H        1 SUBUNIT    0.0000
    710 C710         34.063999   13.281000   30.858999 C.2      1 SUBUNIT    0.0000
    711 O711         33.435001   12.939000   31.856001 O.2      1 SUBUNIT    0.0000
    712 N712         35.077999   14.145000   30.909000 N.am     1 SUBUNIT    0.0000
    713 H713         35.561699   14.425400   30.080299 H        1 SUBUNIT    0.0000
    714 H714         35.326401   14.508400   31.803900 H        1 SUBUNIT    0.0000
    715 C715         34.966000    9.115000   30.108999 C.2      1 SUBUNIT    0.0000
    716 O716         34.903000    8.552000   31.198999 O.2      1 SUBUNIT    0.0000
    717 N717         34.984001    8.473000   28.948999 N.am     1 SUBUNIT    0.0000
    718 H718         35.028801    9.020400   28.112801 H        1 SUBUNIT    0.0000
    719 C719         34.905998    7.023000   28.854000 C.3      1 SUBUNIT    0.0000
    720 H720         33.883598    6.742900   29.089600 H        1 SUBUNIT    0.0000
    721 C721         35.270000    6.580000   27.450001 C.3      1 SUBUNIT    0.0000
    722 H722         36.299301    6.827900   27.201401 H        1 SUBUNIT    0.0000
    723 H723         34.668800    7.113200   26.713301 H        1 SUBUNIT    0.0000
    724 C724         35.061001    5.121000   27.257999 C.2      1 SUBUNIT    0.0000
    725 C725         33.783001    4.608000   27.114000 C.2      1 SUBUNIT    0.0000
    726 H726         32.928600    5.256300   27.119699 H        1 SUBUNIT    0.0000
    727 C727         33.573002    3.256000   26.945000 C.2      1 SUBUNIT    0.0000
    728 H728         32.568100    2.882500   26.816999 H        1 SUBUNIT    0.0000
    729 C729         36.139000    4.243000   27.235001 C.2      1 SUBUNIT    0.0000
    730 H730         37.145699    4.618600   27.351700 H        1 SUBUNIT    0.0000
    731 C731         35.945999    2.880000   27.068001 C.2      1 SUBUNIT    0.0000
    732 H732         36.823799    2.249600   27.062401 H        1 SUBUNIT    0.0000
    733 C733         34.655998    2.393000   26.920000 C.2      1 SUBUNIT    0.0000
    734 O734         34.438999    1.051000   26.722000 O.3      1 SUBUNIT    0.0000
    735 H735         35.257801    0.592000   26.597200 H        1 SUBUNIT    0.0000
    736 C736         35.833000    6.309000   29.837000 C.2      1 SUBUNIT    0.0000
    737 O737         35.383999    5.527000   30.681999 O.2      1 SUBUNIT    0.0000
    738 N738         37.130001    6.564000   29.701000 N.am     1 SUBUNIT    0.0000
    739 H739         37.416199    7.208700   28.987900 H        1 SUBUNIT    0.0000
    740 C740         38.116001    5.949000   30.573999 C.3      1 SUBUNIT    0.0000
    741 H741         38.105400    4.875900   30.373899 H        1 SUBUNIT    0.0000
    742 C742         39.507999    6.556000   30.346001 C.3      1 SUBUNIT    0.0000
    743 H743         39.420700    7.644900   30.334999 H        1 SUBUNIT    0.0000
    744 C744         40.449001    6.169000   31.481001 C.3      1 SUBUNIT    0.0000
    745 H745         40.511200    5.088000   31.602900 H        1 SUBUNIT    0.0000
    746 H746         40.162998    6.594700   32.442799 H        1 SUBUNIT    0.0000
    747 H747         41.461399    6.530300   31.307600 H        1 SUBUNIT    0.0000
    748 C748         40.049999    6.096000   28.993000 C.3      1 SUBUNIT    0.0000
    749 H749         39.315201    6.294700   28.212099 H        1 SUBUNIT    0.0000
    750 H750         40.195400    5.014600   29.000900 H        1 SUBUNIT    0.0000
    751 C751         41.342999    6.774000   28.601999 C.3      1 SUBUNIT    0.0000
    752 H752         42.155602    6.551400   29.289499 H        1 SUBUNIT    0.0000
    753 H753         41.218300    7.855400   28.567499 H        1 SUBUNIT    0.0000
    754 H754         41.651901    6.427000   27.618900 H        1 SUBUNIT    0.0000
    755 C755         37.716999    6.175000   32.020000 C.2      1 SUBUNIT    0.0000
    756 O756         37.730999    5.261000   32.837002 O.2      1 SUBUNIT    0.0000
    757 N757         37.341999    7.414000   32.308998 N.am     1 SUBUNIT    0.0000
    758 H758         37.321301    8.100300   31.579100 H        1 SUBUNIT    0.0000
    759 C759         36.951000    7.827000   33.645000 C.3      1 SUBUNIT    0.0000
    760 H760         37.784599    7.524800   34.278301 H        1 SUBUNIT    0.0000
    761 C761         36.735001    9.338000   33.660999 C.3      1 SUBUNIT    0.0000
    762 H762         35.705101    9.604900   33.416801 H        1 SUBUNIT    0.0000
    763 H763         37.341702    9.792800   32.879398 H        1 SUBUNIT    0.0000
    764 C764         37.153000    9.971000   34.948002 C.3      1 SUBUNIT    0.0000
    765 H765         36.524899    9.599300   35.758701 H        1 SUBUNIT    0.0000
    766 H766         37.035400   11.054600   34.923000 H        1 SUBUNIT    0.0000
    767 S767         38.842999    9.527000   35.300999 S.3      1 SUBUNIT    0.0000
    768 C768         39.644001   11.112000   35.167999 C.3      1 SUBUNIT    0.0000
    769 H769         39.347301   11.755700   35.995998 H        1 SUBUNIT    0.0000
    770 H770         39.352402   11.601400   34.239101 H        1 SUBUNIT    0.0000
    771 H771         40.727501   10.990300   35.169399 H        1 SUBUNIT    0.0000
    772 C772         35.709000    7.120000   34.180000 C.2      1 SUBUNIT    0.0000
    773 O773         35.688999    6.691000   35.335999 O.2      1 SUBUNIT    0.0000
    774 N774         34.676998    6.992000   33.349998 N.am     1 SUBUNIT    0.0000
    775 H775         34.825802    7.239600   32.399799 H        1 SUBUNIT    0.0000
    776 C776         33.450001    6.342000   33.792000 C.3      1 SUBUNIT    0.0000
    777 H777         33.209499    6.770800   34.766800 H        1 SUBUNIT    0.0000
    778 C778         32.264999    6.625000   32.834000 C.3      1 SUBUNIT    0.0000
    779 H779         31.593300    7.364600   33.274601 H        1 SUBUNIT    0.0000
    780 O780         31.504999    5.427000   32.648998 O.3      1 SUBUNIT    0.0000
    781 H781         32.040600    4.755800   32.243198 H        1 SUBUNIT    0.0000
    782 C782         32.747002    7.120000   31.500999 C.3      1 SUBUNIT    0.0000
    783 H783         33.617699    6.620900   31.152500 H        1 SUBUNIT    0.0000
    784 H784         32.818501    8.202900   31.543200 H        1 SUBUNIT    0.0000
    785 H785         31.978300    6.942100   30.750299 H        1 SUBUNIT    0.0000
    786 C786         33.588001    4.836000   34.001999 C.2      1 SUBUNIT    0.0000
    787 O787         33.044998    4.301000   34.974998 O.2      1 SUBUNIT    0.0000
    788 N788         34.305000    4.149000   33.115002 N.am     1 SUBUNIT    0.0000
    789 H789         34.752201    4.637500   32.361198 H        1 SUBUNIT    0.0000
    790 C790         34.491001    2.706000   33.278999 C.3      1 SUBUNIT    0.0000
    791 H791         33.586399    2.294900   33.732101 H        1 SUBUNIT    0.0000
    792 C792         34.719002    2.032000   31.922001 C.3      1 SUBUNIT    0.0000
    793 H793         34.841000    0.959900   32.082298 H        1 SUBUNIT    0.0000
    794 H794         35.656101    2.381200   31.490601 H        1 SUBUNIT    0.0000
    795 C795         33.599998    2.295000   30.931000 C.3      1 SUBUNIT    0.0000
    796 H796         33.676601    3.328500   30.587500 H        1 SUBUNIT    0.0000
    797 H797         32.629002    2.206700   31.420099 H        1 SUBUNIT    0.0000
    798 C798         33.657001    1.380000   29.723000 C.3      1 SUBUNIT    0.0000
    799 H799         34.675900    1.317800   29.337700 H        1 SUBUNIT    0.0000
    800 H800         33.010601    1.806000   28.962500 H        1 SUBUNIT    0.0000
    801 C801         33.117001    0.005000   30.046000 C.3      1 SUBUNIT    0.0000
    802 H802         32.132000    0.074900   30.509501 H        1 SUBUNIT    0.0000
    803 H803         33.779301   -0.521400   30.737200 H        1 SUBUNIT    0.0000
    804 N804         32.990002   -0.829000   28.825001 N.4      1 SUBUNIT    0.0000
    805 H805         33.991501   -1.027500   28.552299 H        1 SUBUNIT    0.0000
    806 H806         32.576000   -0.294300   28.036501 H        1 SUBUNIT    0.0000
    807 H807         32.522499   -1.737700   28.995001 H        1 SUBUNIT    0.0000
    808 C808         35.660999    2.408000   34.221001 C.2      1 SUBUNIT    0.0000
    809 O809         35.925999    1.256000   34.558998 O.2      1 SUBUNIT    0.0000
    810 N810         36.345001    3.463000   34.653000 N.am     1 SUBUNIT    0.0000
    811 H811         36.137600    4.381800   34.323200 H        1 SUBUNIT    0.0000
    812 C812         37.493000    3.352000   35.550999 C.3      1 SUBUNIT    0.0000
    813 H813         37.923302    4.350700   35.600300 H        1 SUBUNIT    0.0000
    814 C814         37.042999    2.891000   36.935001 C.3      1 SUBUNIT    0.0000
    815 H815         37.912300    2.846400   37.595699 H        1 SUBUNIT    0.0000
    816 H816         36.657001    1.871800   36.882801 H        1 SUBUNIT    0.0000
    817 C817         36.015999    3.800000   37.560001 C.3      1 SUBUNIT    0.0000
    818 H818         35.145401    3.874000   36.907001 H        1 SUBUNIT    0.0000
    819 H819         36.423698    4.808700   37.653400 H        1 SUBUNIT    0.0000
    820 C820         35.584999    3.283000   38.909000 C.3      1 SUBUNIT    0.0000
    821 H821         36.402302    3.381700   39.627499 H        1 SUBUNIT    0.0000
    822 H822         35.290600    2.233600   38.848499 H        1 SUBUNIT    0.0000
    823 N823         34.433998    4.025000   39.407001 N.pl3    1 SUBUNIT    0.0000
    824 H824         34.078098    4.669300   38.724701 H        1 SUBUNIT    0.0000
    825 C825         33.926998    3.888000   40.627998 C.cat    1 SUBUNIT    0.0000
    826 N826         34.473999    3.032000   41.484001 N.pl3    1 SUBUNIT    0.0000
    827 H827         35.287800    2.524400   41.186001 H        1 SUBUNIT    0.0000
    828 H828         34.134899    2.875000   42.409698 H        1 SUBUNIT    0.0000
    829 N829         32.872002    4.608000   40.993000 N.pl3    1 SUBUNIT    0.0000
    830 H830         32.464600    5.251400   40.342300 H        1 SUBUNIT    0.0000
    831 H831         32.468800    4.535300   41.904301 H        1 SUBUNIT    0.0000
    832 C832         38.556999    2.398000   35.021000 C.2      1 SUBUNIT    0.0000
    833 O833         39.085999    1.576000   35.770000 O.2      1 SUBUNIT    0.0000
    834 N834         38.862999    2.518000   33.730999 N.am     1 SUBUNIT    0.0000
    835 H835         38.405399    3.256300   33.234901 H        1 SUBUNIT    0.0000
    836 C836         39.868000    1.687000   33.089001 C.3      1 SUBUNIT    0.0000
    837 H837         39.657398    0.651900   33.361900 H        1 SUBUNIT    0.0000
    838 C838         39.820999    1.870000   31.563999 C.3      1 SUBUNIT    0.0000
    839 H839         40.642399    1.282700   31.146700 H        1 SUBUNIT    0.0000
    840 H840         40.055401    2.907300   31.326799 H        1 SUBUNIT    0.0000
    841 C841         38.556999    1.471000   30.795000 C.3      1 SUBUNIT    0.0000
    842 H842         37.744701    2.135500   31.081800 H        1 SUBUNIT    0.0000
    843 C843         38.808998    1.611000   29.301001 C.3      1 SUBUNIT    0.0000
    844 H844         39.652000    0.997600   28.981400 H        1 SUBUNIT    0.0000
    845 H845         39.019699    2.644600   29.025801 H        1 SUBUNIT    0.0000
    846 H846         37.938801    1.282000   28.733200 H        1 SUBUNIT    0.0000
    847 C847         38.169998    0.035000   31.121000 C.3      1 SUBUNIT    0.0000
    848 H848         37.890900   -0.075000   32.169102 H        1 SUBUNIT    0.0000
    849 H849         38.990002   -0.655300   30.917299 H        1 SUBUNIT    0.0000
    850 H850         37.313599   -0.284300   30.527800 H        1 SUBUNIT    0.0000
    851 C851         41.271999    2.020000   33.597000 C.2      1 SUBUNIT    0.0000
    852 O852         42.250999    1.416000   33.161999 O.2      1 SUBUNIT    0.0000
    853 N853         41.375000    2.980000   34.514000 N.am     1 SUBUNIT    0.0000
    854 H854         40.595501    3.245700   35.073002 H        1 SUBUNIT    0.0000
    855 C855         42.676998    3.365000   35.055000 C.3      1 SUBUNIT    0.0000
    856 H856         43.433800    3.194900   34.288700 H        1 SUBUNIT    0.0000
    857 C857         42.688000    4.846000   35.438000 C.3      1 SUBUNIT    0.0000
    858 H858         42.536201    5.443600   34.540001 H        1 SUBUNIT    0.0000
    859 H859         43.670101    5.132700   35.820099 H        1 SUBUNIT    0.0000
    860 C860         41.641998    5.226000   36.463001 C.2      1 SUBUNIT    0.0000
    861 C861         41.808998    4.922000   37.810001 C.2      1 SUBUNIT    0.0000
    862 H862         42.702202    4.428200   38.164200 H        1 SUBUNIT    0.0000
    863 C863         40.833000    5.254000   38.744999 C.2      1 SUBUNIT    0.0000
    864 H864         41.068401    5.010000   39.767899 H        1 SUBUNIT    0.0000
    865 C865         40.467999    5.875000   36.077000 C.2      1 SUBUNIT    0.0000
    866 H866         40.311001    6.122300   35.038300 H        1 SUBUNIT    0.0000
    867 C867         39.487999    6.211000   37.004002 C.2      1 SUBUNIT    0.0000
    868 H868         38.583698    6.712300   36.692902 H        1 SUBUNIT    0.0000
    869 C869         39.674999    5.898000   38.334000 C.2      1 SUBUNIT    0.0000
    870 O870         38.702999    6.227000   39.254002 O.3      1 SUBUNIT    0.0000
    871 H871         38.891201    5.780100   40.075199 H        1 SUBUNIT    0.0000
    872 C872         43.036999    2.534000   36.270000 C.2      1 SUBUNIT    0.0000
    873 O873         42.167000    1.968000   36.929001 O.2      1 SUBUNIT    0.0000
    874 N874         44.327000    2.459000   36.567001 N.am     1 SUBUNIT    0.0000
    875 H875         45.005299    2.919300   35.993401 H        1 SUBUNIT    0.0000
    876 C876         44.764999    1.699000   37.721001 C.3      1 SUBUNIT    0.0000
    877 H877         44.052601    0.886600   37.889400 H        1 SUBUNIT    0.0000
    878 C878         46.146000    1.100000   37.476002 C.3      1 SUBUNIT    0.0000
    879 H879         46.870300    1.818500   37.115299 H        1 SUBUNIT    0.0000
    880 H880         45.931000    0.402400   36.689499 H        1 SUBUNIT    0.0000
    881 C881         46.658001    0.340000   38.674000 C.2      1 SUBUNIT    0.0000
    882 O882         45.862999   -0.408000   39.280998 O.co2    1 SUBUNIT    0.0000
    883 O883         47.849998    0.486000   39.006001 O.co2    1 SUBUNIT    0.0000
    884 C884         44.794998    2.593000   38.952000 C.2      1 SUBUNIT    0.0000
    885 O885         45.390999    3.671000   38.938999 O.2      1 SUBUNIT    0.0000
    886 N886         44.138000    2.138000   40.013000 N.am     1 SUBUNIT    0.0000
    887 H887         43.673401    1.260800   39.904400 H        1 SUBUNIT    0.0000
    888 C888         44.068001    2.889000   41.261002 C.3      1 SUBUNIT    0.0000
    889 H889         43.486500    3.784900   41.038300 H        1 SUBUNIT    0.0000
    890 C890         43.391998    2.042000   42.345001 C.3      1 SUBUNIT    0.0000
    891 H891         43.606499    2.463800   43.329700 H        1 SUBUNIT    0.0000
    892 H892         43.819801    1.040000   42.353199 H        1 SUBUNIT    0.0000
    893 C893         41.882999    1.953000   42.222000 C.3      1 SUBUNIT    0.0000
    894 H894         41.465900    1.363700   43.037800 H        1 SUBUNIT    0.0000
    895 H895         41.612400    1.450000   41.292500 H        1 SUBUNIT    0.0000
    896 C896         41.237999    3.322000   42.249001 C.2      1 SUBUNIT    0.0000
    897 O897         41.618999    4.132000   43.125999 O.co2    1 SUBUNIT    0.0000
    898 O898         40.352001    3.586000   41.403000 O.co2    1 SUBUNIT    0.0000
    899 C899         45.421001    3.366000   41.773998 C.2      1 SUBUNIT    0.0000
    900 O900         45.615002    4.553000   42.022999 O.2      1 SUBUNIT    0.0000
    901 N901         46.348999    2.430000   41.932999 N.am     1 SUBUNIT    0.0000
    902 H902         46.105900    1.549900   41.524899 H        1 SUBUNIT    0.0000
    903 C903         47.679001    2.733000   42.441002 C.3      1 SUBUNIT    0.0000
    904 H904         47.573002    3.522100   43.188499 H        1 SUBUNIT    0.0000
    905 C905         48.259998    1.482000   43.112999 C.3      1 SUBUNIT    0.0000
    906 H906         47.790001    1.383900   44.091801 H        1 SUBUNIT    0.0000
    907 H907         49.326500    1.609300   43.306599 H        1 SUBUNIT    0.0000
    908 C908         48.000999    0.194000   42.326000 C.3      1 SUBUNIT    0.0000
    909 H909         48.489201    0.262700   41.354401 H        1 SUBUNIT    0.0000
    910 H910         46.938400    0.058300   42.125500 H        1 SUBUNIT    0.0000
    911 C911         48.491001   -1.060000   43.051998 C.3      1 SUBUNIT    0.0000
    912 H912         48.075100   -1.068100   44.060398 H        1 SUBUNIT    0.0000
    913 H913         49.575901   -1.016200   43.156101 H        1 SUBUNIT    0.0000
    914 C914         48.068001   -2.333000   42.306999 C.3      1 SUBUNIT    0.0000
    915 H915         48.502899   -2.343800   41.303299 H        1 SUBUNIT    0.0000
    916 H916         46.983398   -2.346000   42.168301 H        1 SUBUNIT    0.0000
    917 N917         48.467999   -3.586000   43.021999 N.4      1 SUBUNIT    0.0000
    918 H918         48.016998   -3.606800   43.958199 H        1 SUBUNIT    0.0000
    919 H919         49.502201   -3.616100   43.120201 H        1 SUBUNIT    0.0000
    920 H920         48.144299   -4.400600   42.461201 H        1 SUBUNIT    0.0000
    921 C921         48.639000    3.255000   41.375999 C.2      1 SUBUNIT    0.0000
    922 O922         49.687000    3.803000   41.702999 O.2      1 SUBUNIT    0.0000
    923 N923         48.284000    3.079000   40.106998 N.am     1 SUBUNIT    0.0000
    924 H924         47.456600    2.563300   39.864700 H        1 SUBUNIT    0.0000
    925 C925         49.123001    3.539000   38.994999 C.3      1 SUBUNIT    0.0000
    926 H926         49.761002    4.335800   39.369999 H        1 SUBUNIT    0.0000
    927 C927         49.852001    2.352000   38.356998 C.3      1 SUBUNIT    0.0000
    928 H928         49.192001    1.807000   37.683899 H        1 SUBUNIT    0.0000
    929 H929         50.151901    1.633500   39.120701 H        1 SUBUNIT    0.0000
    930 C930         51.048000    2.754000   37.525002 C.3      1 SUBUNIT    0.0000
    931 H931         50.738499    3.389300   36.694801 H        1 SUBUNIT    0.0000
    932 H932         51.519199    1.872600   37.090401 H        1 SUBUNIT    0.0000
    933 C933         52.084999    3.500000   38.342999 C.2      1 SUBUNIT    0.0000
    934 O934         53.007999    4.103000   37.794998 O.2      1 SUBUNIT    0.0000
    935 N935         51.939999    3.458000   39.665001 N.am     1 SUBUNIT    0.0000
    936 H936         51.151798    3.037200   40.120300 H        1 SUBUNIT    0.0000
    937 H937         52.628700    3.875900   40.252300 H        1 SUBUNIT    0.0000
    938 C938         48.199001    4.207000   37.977001 C.2      1 SUBUNIT    0.0000
    939 O939         48.022999    3.733000   36.851002 O.2      1 SUBUNIT    0.0000
    940 N940         47.627998    5.327000   38.405998 N.am     1 SUBUNIT    0.0000
    941 H941         47.702999    5.512000   39.383900 H        1 SUBUNIT    0.0000
    942 C942         46.658001    6.096000   37.639000 C.3      1 SUBUNIT    0.0000
    943 H943         45.830601    5.407200   37.466801 H        1 SUBUNIT    0.0000
    944 C944         46.144001    7.232000   38.519001 C.3      1 SUBUNIT    0.0000
    945 H945         45.613602    7.981400   37.926300 H        1 SUBUNIT    0.0000
    946 H946         46.983200    7.753700   38.979900 H        1 SUBUNIT    0.0000
    947 C947         45.172001    6.741000   39.576000 C.3      1 SUBUNIT    0.0000
    948 H948         45.603802    5.893100   40.100300 H        1 SUBUNIT    0.0000
    949 H949         44.250900    6.383600   39.114601 H        1 SUBUNIT    0.0000
    950 C950         44.819000    7.799000   40.590000 C.2      1 SUBUNIT    0.0000
    951 O951         44.671001    8.976000   40.252998 O.2      1 SUBUNIT    0.0000
    952 N952         44.666000    7.385000   41.841999 N.am     1 SUBUNIT    0.0000
    953 H953         44.799900    6.413100   42.058998 H        1 SUBUNIT    0.0000
    954 H954         44.385300    8.020200   42.554001 H        1 SUBUNIT    0.0000
    955 C955         46.948002    6.631000   36.247002 C.2      1 SUBUNIT    0.0000
    956 O956         46.014999    6.973000   35.532001 O.2      1 SUBUNIT    0.0000
    957 N957         48.209999    6.712000   35.847000 N.am     1 SUBUNIT    0.0000
    958 H958         48.887798    6.273500   36.430901 H        1 SUBUNIT    0.0000
    959 C959         48.507999    7.216000   34.512001 C.3      1 SUBUNIT    0.0000
    960 H960         47.720798    7.914500   34.219101 H        1 SUBUNIT    0.0000
    961 C961         49.841000    7.975000   34.514000 C.3      1 SUBUNIT    0.0000
    962 H962         49.812401    8.764000   35.264801 H        1 SUBUNIT    0.0000
    963 H963         49.966999    8.470200   33.551201 H        1 SUBUNIT    0.0000
    964 C964         51.039001    7.111000   34.752998 C.2      1 SUBUNIT    0.0000
    965 N965         51.796001    6.588000   33.724998 N.2      1 SUBUNIT    0.0000
    966 C966         52.787998    5.876000   34.230000 C.2      1 SUBUNIT    0.0000
    967 H967         53.519001    5.318300   33.660900 H        1 SUBUNIT    0.0000
    968 N968         52.701000    5.918000   35.548000 N.pl3    1 SUBUNIT    0.0000
    969 H969         53.246300    5.393300   36.183800 H        1 SUBUNIT    0.0000
    970 C970         51.615002    6.683000   35.901001 C.2      1 SUBUNIT    0.0000
    971 H971         51.273399    6.880100   36.907501 H        1 SUBUNIT    0.0000
    972 C972         48.518002    6.076000   33.487000 C.2      1 SUBUNIT    0.0000
    973 O973         48.681000    6.297000   32.278000 O.2      1 SUBUNIT    0.0000
    974 N974         48.314999    4.859000   33.987000 N.am     1 SUBUNIT    0.0000
    975 H975         48.071400    4.689200   34.943699 H        1 SUBUNIT    0.0000
    976 C976         48.280998    3.663000   33.152000 C.3      1 SUBUNIT    0.0000
    977 H977         48.618599    3.924100   32.150299 H        1 SUBUNIT    0.0000
    978 C978         49.167000    2.538000   33.744999 C.3      1 SUBUNIT    0.0000
    979 H979         48.898602    2.384800   34.792702 H        1 SUBUNIT    0.0000
    980 C980         48.928001    1.244000   33.009998 C.3      1 SUBUNIT    0.0000
    981 H981         48.979099    1.367500   31.927799 H        1 SUBUNIT    0.0000
    982 H982         47.953400    0.813100   33.241798 H        1 SUBUNIT    0.0000
    983 H983         49.664902    0.491400   33.291599 H        1 SUBUNIT    0.0000
    984 C984         50.643002    2.933000   33.668999 C.3      1 SUBUNIT    0.0000
    985 H985         51.241798    2.134800   34.109402 H        1 SUBUNIT    0.0000
    986 H986         50.816101    3.808300   34.294601 H        1 SUBUNIT    0.0000
    987 C987         51.139999    3.210000   32.278999 C.3      1 SUBUNIT    0.0000
    988 H988         50.718800    4.140600   31.910101 H        1 SUBUNIT    0.0000
    989 H989         50.899799    2.412200   31.577200 H        1 SUBUNIT    0.0000
    990 H990         52.222900    3.330900   32.279701 H        1 SUBUNIT    0.0000
    991 C991         46.855999    3.135000   33.016998 C.2      1 SUBUNIT    0.0000
    992 O992         46.199001    2.833000   34.009998 O.2      1 SUBUNIT    0.0000
    993 N993         46.387001    3.025000   31.782000 N.am     1 SUBUNIT    0.0000
    994 H994         46.995998    3.218200   31.017799 H        1 SUBUNIT    0.0000
    995 C995         45.048000    2.527000   31.506001 C.3      1 SUBUNIT    0.0000
    996 H996         44.434898    2.636300   32.401501 H        1 SUBUNIT    0.0000
    997 C997         44.412998    3.306000   30.319000 C.3      1 SUBUNIT    0.0000
    998 H998         45.030201    3.164200   29.429100 H        1 SUBUNIT    0.0000
    999 C999         43.015999    2.784000   30.024000 C.3      1 SUBUNIT    0.0000
   1000 H1000        42.391602    2.828600   30.915701 H        1 SUBUNIT    0.0000
   1001 H1001        43.018600    1.756000   29.661600 H        1 SUBUNIT    0.0000
   1002 H1002        42.531300    3.385100   29.254101 H        1 SUBUNIT    0.0000
   1003 C1003        44.375999    4.777000   30.629000 C.3      1 SUBUNIT    0.0000
   1004 H1004        45.374901    5.176800   30.799900 H        1 SUBUNIT    0.0000
   1005 H1005        43.778801    4.983100   31.518700 H        1 SUBUNIT    0.0000
   1006 H1006        43.950901    5.338600   29.798800 H        1 SUBUNIT    0.0000
   1007 C1007        45.120998    1.044000   31.120001 C.2      1 SUBUNIT    0.0000
   1008 O1008        46.030998    0.631000   30.396000 O.2      1 SUBUNIT    0.0000
   1009 N1009        44.174000    0.246000   31.604000 N.am     1 SUBUNIT    0.0000
   1010 H1010        43.487701    0.598700   32.228199 H        1 SUBUNIT    0.0000
   1011 C1011        44.115002   -1.173000   31.256001 C.3      1 SUBUNIT    0.0000
   1012 H1012        44.962601   -1.439400   30.621700 H        1 SUBUNIT    0.0000
   1013 C1013        44.105999   -2.063000   32.507999 C.3      1 SUBUNIT    0.0000
   1014 H1014        43.825199   -3.081600   32.235600 H        1 SUBUNIT    0.0000
   1015 H1015        43.335499   -1.718300   33.200500 H        1 SUBUNIT    0.0000
   1016 C1016        45.435001   -2.130000   33.237000 C.2      1 SUBUNIT    0.0000
   1017 C1017        45.728001   -1.257000   34.284000 C.2      1 SUBUNIT    0.0000
   1018 H1018        44.991798   -0.531900   34.605499 H        1 SUBUNIT    0.0000
   1019 C1019        46.964001   -1.291000   34.928001 C.2      1 SUBUNIT    0.0000
   1020 H1020        47.194599   -0.608000   35.719101 H        1 SUBUNIT    0.0000
   1021 C1021        46.414001   -3.041000   32.855000 C.2      1 SUBUNIT    0.0000
   1022 H1022        46.217899   -3.723300   32.041000 H        1 SUBUNIT    0.0000
   1023 C1023        47.653999   -3.083000   33.493000 C.2      1 SUBUNIT    0.0000
   1024 H1024        48.407902   -3.790000   33.180801 H        1 SUBUNIT    0.0000
   1025 C1025        47.925999   -2.207000   34.526001 C.2      1 SUBUNIT    0.0000
   1026 O1026        49.159000   -2.234000   35.150002 O.3      1 SUBUNIT    0.0000
   1027 H1027        49.349098   -1.416600   35.592300 H        1 SUBUNIT    0.0000
   1028 C1028        42.825001   -1.367000   30.465000 C.2      1 SUBUNIT    0.0000
   1029 O1029        41.727001   -1.245000   31.003000 O.2      1 SUBUNIT    0.0000
   1030 N1030        42.952999   -1.663000   29.181000 N.am     1 SUBUNIT    0.0000
   1031 H1031        43.870499   -1.775900   28.793400 H        1 SUBUNIT    0.0000
   1032 C1032        41.779999   -1.826000   28.341999 C.3      1 SUBUNIT    0.0000
   1033 H1033        40.870098   -1.713200   28.935499 H        1 SUBUNIT    0.0000
   1034 C1034        41.778000   -0.744000   27.257999 C.3      1 SUBUNIT    0.0000
   1035 H1035        41.595001    0.217300   27.736799 H        1 SUBUNIT    0.0000
   1036 H1036        40.950199   -0.887800   26.564301 H        1 SUBUNIT    0.0000
   1037 S1037        43.313000   -0.601000   26.325001 S.3      1 SUBUNIT    0.0000
   1038 H1038        43.448601   -1.672000   25.534100 H        1 SUBUNIT    0.0000
   1039 C1039        41.681000   -3.193000   27.691999 C.2      1 SUBUNIT    0.0000
   1040 O1040        41.000999   -3.354000   26.676001 O.2      1 SUBUNIT    0.0000
   1041 N1041        42.337002   -4.176000   28.299999 N.am     1 SUBUNIT    0.0000
   1042 H1042        42.877800   -3.934100   29.102301 H        1 SUBUNIT    0.0000
   1043 C1043        42.366001   -5.538000   27.775000 C.3      1 SUBUNIT    0.0000
   1044 H1044        42.989799   -5.488100   26.881300 H        1 SUBUNIT    0.0000
   1045 C1045        43.015999   -6.469000   28.798000 C.3      1 SUBUNIT    0.0000
   1046 H1046        42.469299   -6.494200   29.747801 H        1 SUBUNIT    0.0000
   1047 H1047        44.023602   -6.119600   29.029100 H        1 SUBUNIT    0.0000
   1048 O1048        43.132999   -7.782000   28.278999 O.3      1 SUBUNIT    0.0000
   1049 H1049        42.281799   -8.120600   28.009701 H        1 SUBUNIT    0.0000
   1050 C1050        41.020000   -6.119000   27.340000 C.2      1 SUBUNIT    0.0000
   1051 O1051        40.777000   -6.309000   26.143999 O.2      1 SUBUNIT    0.0000
   1052 N1052        40.145000   -6.402000   28.297001 N.am     1 SUBUNIT    0.0000
   1053 H1053        40.372398   -6.233300   29.255800 H        1 SUBUNIT    0.0000
   1054 C1054        38.848999   -6.982000   27.961000 C.3      1 SUBUNIT    0.0000
   1055 H1055        38.971100   -7.596400   27.066099 H        1 SUBUNIT    0.0000
   1056 C1056        38.340000   -7.871000   29.108999 C.3      1 SUBUNIT    0.0000
   1057 H1057        37.545399   -8.531200   28.759600 H        1 SUBUNIT    0.0000
   1058 H1058        37.903301   -7.257100   29.898600 H        1 SUBUNIT    0.0000
   1059 C1059        39.448002   -8.682000   29.768999 C.2      1 SUBUNIT    0.0000
   1060 O1060        40.255001   -8.146000   30.538000 O.2      1 SUBUNIT    0.0000
   1061 N1061        39.494999   -9.978000   29.471001 N.am     1 SUBUNIT    0.0000
   1062 H1062        38.835300  -10.393500   28.847601 H        1 SUBUNIT    0.0000
   1063 H1063        40.217701  -10.526100   29.887400 H        1 SUBUNIT    0.0000
   1064 C1064        37.805000   -5.909000   27.669001 C.2      1 SUBUNIT    0.0000
   1065 O1065        36.618999   -6.105000   27.936001 O.2      1 SUBUNIT    0.0000
   1066 N1066        38.227001   -4.787000   27.101000 N.am     1 SUBUNIT    0.0000
   1067 H1067        39.135899   -4.714600   26.679300 H        1 SUBUNIT    0.0000
   1068 C1068        37.283001   -3.716000   26.836000 C.3      1 SUBUNIT    0.0000
   1069 H1069        36.274399   -4.045700   27.092699 H        1 SUBUNIT    0.0000
   1070 C1070        37.630001   -2.513000   27.708000 C.3      1 SUBUNIT    0.0000
   1071 H1071        38.579102   -2.073400   27.396200 H        1 SUBUNIT    0.0000
   1072 H1072        37.769600   -2.834600   28.740999 H        1 SUBUNIT    0.0000
   1073 C1073        36.563000   -1.448000   27.672001 C.2      1 SUBUNIT    0.0000
   1074 O1074        35.832001   -1.315000   28.679001 O.co2    1 SUBUNIT    0.0000
   1075 O1075        36.452999   -0.758000   26.631001 O.co2    1 SUBUNIT    0.0000
   1076 C1076        37.229000   -3.280000   25.382999 C.2      1 SUBUNIT    0.0000
   1077 O1077        38.181999   -3.474000   24.634001 O.2      1 SUBUNIT    0.0000
   1078 N1078        36.109001   -2.675000   24.995001 N.am     1 SUBUNIT    0.0000
   1079 H1079        35.495098   -2.405100   25.731400 H        1 SUBUNIT    0.0000
   1080 C1080        35.931999   -2.200000   23.629000 C.3      1 SUBUNIT    0.0000
   1081 H1081        35.964600   -3.088000   22.993299 H        1 SUBUNIT    0.0000
   1082 C1082        34.605000   -1.461000   23.475000 C.3      1 SUBUNIT    0.0000
   1083 H1083        34.520100   -0.706500   24.258499 H        1 SUBUNIT    0.0000
   1084 H1084        33.793701   -2.169300   23.641500 H        1 SUBUNIT    0.0000
   1085 C1085        34.437000   -0.778000   22.111000 C.3      1 SUBUNIT    0.0000
   1086 H1086        35.137402    0.052900   22.009300 H        1 SUBUNIT    0.0000
   1087 C1087        34.714001   -1.778000   21.013000 C.3      1 SUBUNIT    0.0000
   1088 H1088        34.232601   -2.734400   21.219400 H        1 SUBUNIT    0.0000
   1089 H1089        35.755600   -1.998100   20.811899 H        1 SUBUNIT    0.0000
   1090 H1090        34.304298   -1.426000   20.071699 H        1 SUBUNIT    0.0000
   1091 C1091        33.040001   -0.213000   21.971001 C.3      1 SUBUNIT    0.0000
   1092 H1092        32.835300    0.511000   22.760900 H        1 SUBUNIT    0.0000
   1093 H1093        32.285801   -0.997000   22.028500 H        1 SUBUNIT    0.0000
   1094 H1094        32.924099    0.305000   21.017900 H        1 SUBUNIT    0.0000
   1095 C1095        37.063999   -1.278000   23.194000 C.2      1 SUBUNIT    0.0000
   1096 O1096        37.416000   -1.235000   22.010000 O.2      1 SUBUNIT    0.0000
   1097 N1097        37.620998   -0.529000   24.143999 N.am     1 SUBUNIT    0.0000
   1098 H1098        37.398800   -0.740100   25.085199 H        1 SUBUNIT    0.0000
   1099 C1099        38.716999    0.375000   23.827000 C.3      1 SUBUNIT    0.0000
   1100 H1100        38.384701    0.997800   22.995100 H        1 SUBUNIT    0.0000
   1101 C1101        39.087002    1.217000   25.047001 C.3      1 SUBUNIT    0.0000
   1102 H1102        39.319302    0.558200   25.884800 H        1 SUBUNIT    0.0000
   1103 H1103        38.199299    1.770700   25.348700 H        1 SUBUNIT    0.0000
   1104 C1104        40.236000    2.202000   24.829000 C.3      1 SUBUNIT    0.0000
   1105 H1105        41.145199    1.654800   24.573000 H        1 SUBUNIT    0.0000
   1106 C1106        39.912998    3.166000   23.688999 C.3      1 SUBUNIT    0.0000
   1107 H1107        38.957500    3.667700   23.844601 H        1 SUBUNIT    0.0000
   1108 H1108        39.872898    2.651100   22.728600 H        1 SUBUNIT    0.0000
   1109 H1109        40.679100    3.935100   23.600300 H        1 SUBUNIT    0.0000
   1110 C1110        40.487999    2.955000   26.112000 C.3      1 SUBUNIT    0.0000
   1111 H1111        40.748402    2.277000   26.924900 H        1 SUBUNIT    0.0000
   1112 H1112        39.609699    3.522700   26.421301 H        1 SUBUNIT    0.0000
   1113 H1113        41.313301    3.658100   25.996099 H        1 SUBUNIT    0.0000
   1114 C1114        39.908001   -0.468000   23.375999 C.2      1 SUBUNIT    0.0000
   1115 O1115        40.569000   -0.149000   22.381001 O.2      1 SUBUNIT    0.0000
   1116 N1116        40.161999   -1.553000   24.105000 N.am     1 SUBUNIT    0.0000
   1117 H1117        39.514599   -1.886900   24.790501 H        1 SUBUNIT    0.0000
   1118 C1118        41.249001   -2.451000   23.760000 C.3      1 SUBUNIT    0.0000
   1119 H1119        41.168900   -3.328700   24.395399 H        1 SUBUNIT    0.0000
   1120 H1120        42.194099   -1.943100   23.949499 H        1 SUBUNIT    0.0000
   1121 C1121        41.169998   -2.920000   22.318001 C.2      1 SUBUNIT    0.0000
   1122 O1122        42.195999   -3.139000   21.681000 O.2      1 SUBUNIT    0.0000
   1123 N1123        39.958000   -3.076000   21.796000 N.am     1 SUBUNIT    0.0000
   1124 H1124        39.147598   -3.036700   22.381001 H        1 SUBUNIT    0.0000
   1125 C1125        39.803001   -3.503000   20.410000 C.3      1 SUBUNIT    0.0000
   1126 H1126        40.523201   -4.304200   20.228399 H        1 SUBUNIT    0.0000
   1127 C1127        38.386002   -3.996000   20.149000 C.3      1 SUBUNIT    0.0000
   1128 H1128        38.233101   -4.169400   19.083000 H        1 SUBUNIT    0.0000
   1129 H1129        37.657101   -3.247100   20.456800 H        1 SUBUNIT    0.0000
   1130 C1130        38.092999   -5.295000   20.837000 C.2      1 SUBUNIT    0.0000
   1131 O1131        39.042000   -6.085000   21.039000 O.co2    1 SUBUNIT    0.0000
   1132 O1132        36.912998   -5.532000   21.160000 O.co2    1 SUBUNIT    0.0000
   1133 C1133        40.118999   -2.392000   19.410000 C.2      1 SUBUNIT    0.0000
   1134 O1134        40.587002   -2.664000   18.297001 O.2      1 SUBUNIT    0.0000
   1135 N1135        39.848999   -1.146000   19.799000 N.am     1 SUBUNIT    0.0000
   1136 H1136        39.444302   -1.050400   20.710100 H        1 SUBUNIT    0.0000
   1137 C1137        40.104000   -0.009000   18.926001 C.3      1 SUBUNIT    0.0000
   1138 H1138        39.767101   -0.271200   17.922701 H        1 SUBUNIT    0.0000
   1139 C1139        39.384998    1.241000   19.441000 C.3      1 SUBUNIT    0.0000
   1140 H1140        39.628601    2.081200   18.791100 H        1 SUBUNIT    0.0000
   1141 H1141        39.792000    1.503900   20.419500 H        1 SUBUNIT    0.0000
   1142 C1142        37.866001    1.155000   19.582001 C.3      1 SUBUNIT    0.0000
   1143 H1143        37.614201    0.370500   20.293200 H        1 SUBUNIT    0.0000
   1144 C1144        37.325001    2.478000   20.104000 C.3      1 SUBUNIT    0.0000
   1145 H1145        37.551701    3.295100   19.419500 H        1 SUBUNIT    0.0000
   1146 H1146        37.758598    2.722300   21.074699 H        1 SUBUNIT    0.0000
   1147 H1147        36.243301    2.432500   20.231800 H        1 SUBUNIT    0.0000
   1148 C1148        37.244999    0.807000   18.233999 C.3      1 SUBUNIT    0.0000
   1149 H1149        37.586201   -0.163000   17.882700 H        1 SUBUNIT    0.0000
   1150 H1150        37.470100    1.556400   17.479300 H        1 SUBUNIT    0.0000
   1151 H1151        36.169498    0.775800   18.368999 H        1 SUBUNIT    0.0000
   1152 C1152        41.591999    0.268000   18.865999 C.2      1 SUBUNIT    0.0000
   1153 O1153        42.168999    0.400000   17.783001 O.2      1 SUBUNIT    0.0000
   1154 N1154        42.208000    0.354000   20.042000 N.am     1 SUBUNIT    0.0000
   1155 H1155        41.650700    0.167500   20.853500 H        1 SUBUNIT    0.0000
   1156 C1156        43.636002    0.633000   20.143000 C.3      1 SUBUNIT    0.0000
   1157 H1157        43.883900    1.382500   19.391100 H        1 SUBUNIT    0.0000
   1158 C1158        43.980000    1.113000   21.563000 C.3      1 SUBUNIT    0.0000
   1159 H1159        45.053299    1.026700   21.739300 H        1 SUBUNIT    0.0000
   1160 H1160        43.498901    0.469900   22.302099 H        1 SUBUNIT    0.0000
   1161 C1161        43.601002    2.548000   21.837000 C.2      1 SUBUNIT    0.0000
   1162 C1162        42.858002    3.284000   20.914000 C.2      1 SUBUNIT    0.0000
   1163 H1163        42.509300    2.875500   19.979700 H        1 SUBUNIT    0.0000
   1164 C1164        43.992001    3.165000   23.021000 C.2      1 SUBUNIT    0.0000
   1165 H1165        44.575001    2.591500   23.720600 H        1 SUBUNIT    0.0000
   1166 C1166        42.508999    4.612000   21.167000 C.2      1 SUBUNIT    0.0000
   1167 H1167        41.928299    5.161800   20.441299 H        1 SUBUNIT    0.0000
   1168 C1168        43.648998    4.496000   23.285000 C.2      1 SUBUNIT    0.0000
   1169 H1169        43.965199    4.988300   24.188000 H        1 SUBUNIT    0.0000
   1170 C1170        42.903000    5.220000   22.351999 C.2      1 SUBUNIT    0.0000
   1171 H1171        42.635502    6.248100   22.552601 H        1 SUBUNIT    0.0000
   1172 C1172        44.498001   -0.575000   19.781000 C.2      1 SUBUNIT    0.0000
   1173 O1173        45.549999   -0.430000   19.156000 O.2      1 SUBUNIT    0.0000
   1174 N1174        44.049000   -1.762000   20.177999 N.am     1 SUBUNIT    0.0000
   1175 H1175        43.166500   -1.858600   20.642599 H        1 SUBUNIT    0.0000
   1176 C1176        44.799999   -2.969000   19.881001 C.3      1 SUBUNIT    0.0000
   1177 H1177        45.231300   -2.894200   18.881599 H        1 SUBUNIT    0.0000
   1178 H1178        44.077301   -3.785500   19.877800 H        1 SUBUNIT    0.0000
   1179 C1179        45.882000   -3.270000   20.903999 C.2      1 SUBUNIT    0.0000
   1180 O1180        46.874001   -3.940000   20.604000 O.2      1 SUBUNIT    0.0000
   1181 N1181        45.702999   -2.769000   22.118999 N.am     1 SUBUNIT    0.0000
   1182 H1182        44.811798   -2.383300   22.363501 H        1 SUBUNIT    0.0000
   1183 C1183        46.685001   -3.014000   23.158001 C.3      1 SUBUNIT    0.0000
   1184 H1184        47.252499   -3.904800   22.884701 H        1 SUBUNIT    0.0000
   1185 C1185        47.641998   -1.815000   23.356001 C.3      1 SUBUNIT    0.0000
   1186 H1186        48.447899   -2.083900   24.037100 H        1 SUBUNIT    0.0000
   1187 C1187        48.277000   -1.430000   22.032000 C.3      1 SUBUNIT    0.0000
   1188 H1188        47.544601   -1.033700   21.327299 H        1 SUBUNIT    0.0000
   1189 H1189        48.761398   -2.287800   21.563801 H        1 SUBUNIT    0.0000
   1190 H1190        49.035400   -0.660400   22.175200 H        1 SUBUNIT    0.0000
   1191 C1191        46.901001   -0.652000   23.975000 C.3      1 SUBUNIT    0.0000
   1192 H1192        46.592499   -0.840300   25.003300 H        1 SUBUNIT    0.0000
   1193 H1193        46.009602   -0.389600   23.404400 H        1 SUBUNIT    0.0000
   1194 H1194        47.536499    0.233600   24.006300 H        1 SUBUNIT    0.0000
   1195 C1195        45.997002   -3.290000   24.472000 C.2      1 SUBUNIT    0.0000
   1196 O1196        44.841000   -2.922000   24.667000 O.2      1 SUBUNIT    0.0000
   1197 N1197        46.699001   -3.966000   25.389999 N.am     1 SUBUNIT    0.0000
   1198 C1198        47.976002   -4.673000   25.177000 C.3      1 SUBUNIT    0.0000
   1199 H1199        48.760101   -4.026900   24.787201 H        1 SUBUNIT    0.0000
   1200 H1200        47.825298   -5.505400   24.487101 H        1 SUBUNIT    0.0000
   1201 C1201        46.138000   -4.287000   26.705000 C.3      1 SUBUNIT    0.0000
   1202 H1202        45.081600   -4.548100   26.626301 H        1 SUBUNIT    0.0000
   1203 C1203        46.958000   -5.496000   27.136999 C.3      1 SUBUNIT    0.0000
   1204 H1204        46.561001   -6.403500   26.679300 H        1 SUBUNIT    0.0000
   1205 H1205        46.968899   -5.643600   28.218100 H        1 SUBUNIT    0.0000
   1206 C1206        48.310001   -5.170000   26.575001 C.3      1 SUBUNIT    0.0000
   1207 H1207        48.803200   -4.392900   27.161699 H        1 SUBUNIT    0.0000
   1208 H1208        48.970600   -6.037500   26.556900 H        1 SUBUNIT    0.0000
   1209 C1209        46.271000   -3.115000   27.677000 C.2      1 SUBUNIT    0.0000
   1210 O1210        45.549000   -3.042000   28.669001 O.2      1 SUBUNIT    0.0000
   1211 N1211        47.195999   -2.200000   27.396999 N.am     1 SUBUNIT    0.0000
   1212 H1212        47.810398   -2.286600   26.614700 H        1 SUBUNIT    0.0000
   1213 C1213        47.394001   -1.044000   28.273001 C.3      1 SUBUNIT    0.0000
   1214 H1214        46.403599   -0.610200   28.418501 H        1 SUBUNIT    0.0000
   1215 C1215        48.001999   -1.485000   29.612000 C.3      1 SUBUNIT    0.0000
   1216 H1216        47.414200   -2.276400   30.077200 H        1 SUBUNIT    0.0000
   1217 H1217        48.005798   -0.665200   30.338100 H        1 SUBUNIT    0.0000
   1218 O1218        49.328999   -1.956000   29.438999 O.3      1 SUBUNIT    0.0000
   1219 H1219        49.850399   -1.318800   28.959700 H        1 SUBUNIT    0.0000
   1220 C1220        48.291000    0.023000   27.653000 C.2      1 SUBUNIT    0.0000
   1221 O1221        49.090000   -0.261000   26.764000 O.2      1 SUBUNIT    0.0000
   1222 N1222        48.138000    1.256000   28.115999 N.am     1 SUBUNIT    0.0000
   1223 H1223        47.493301    1.430600   28.868000 H        1 SUBUNIT    0.0000
   1224 C1224        48.958000    2.358000   27.636000 C.3      1 SUBUNIT    0.0000
   1225 H1225        49.969799    1.972200   27.493900 H        1 SUBUNIT    0.0000
   1226 C1226        48.410999    2.928000   26.306000 C.3      1 SUBUNIT    0.0000
   1227 H1227        48.422401    2.145500   25.546400 H        1 SUBUNIT    0.0000
   1228 H1228        49.077301    3.706900   25.932501 H        1 SUBUNIT    0.0000
   1229 C1229        47.020000    3.493000   26.400000 C.2      1 SUBUNIT    0.0000
   1230 C1230        46.812000    4.809000   26.808001 C.2      1 SUBUNIT    0.0000
   1231 H1231        47.654202    5.450700   27.024599 H        1 SUBUNIT    0.0000
   1232 C1232        45.911999    2.696000   26.121000 C.2      1 SUBUNIT    0.0000
   1233 H1233        46.047699    1.670000   25.807899 H        1 SUBUNIT    0.0000
   1234 C1234        45.522999    5.319000   26.941999 C.2      1 SUBUNIT    0.0000
   1235 H1235        45.373001    6.340900   27.257900 H        1 SUBUNIT    0.0000
   1236 C1236        44.618999    3.192000   26.252001 C.2      1 SUBUNIT    0.0000
   1237 H1237        43.771400    2.553400   26.040400 H        1 SUBUNIT    0.0000
   1238 C1238        44.421001    4.509000   26.666000 C.2      1 SUBUNIT    0.0000
   1239 H1239        43.419201    4.900100   26.771601 H        1 SUBUNIT    0.0000
   1240 C1240        49.022999    3.428000   28.725000 C.2      1 SUBUNIT    0.0000
   1241 O1241        48.286999    3.370000   29.719999 O.2      1 SUBUNIT    0.0000
   1242 N1242        49.938000    4.375000   28.548000 N.am     1 SUBUNIT    0.0000
   1243 H1243        50.456402    4.401700   27.694401 H        1 SUBUNIT    0.0000
   1244 C1244        50.131001    5.468000   29.490000 C.3      1 SUBUNIT    0.0000
   1245 H1245        49.596100    5.233000   30.407301 H        1 SUBUNIT    0.0000
   1246 C1246        51.618999    5.639000   29.781000 C.3      1 SUBUNIT    0.0000
   1247 H1247        52.159401    5.788400   28.837500 H        1 SUBUNIT    0.0000
   1248 H1248        52.007999    4.709500   30.213600 H        1 SUBUNIT    0.0000
   1249 O1249        51.844002    6.761000   30.611000 O.3      1 SUBUNIT    0.0000
   1250 H1250        52.704201    6.701400   31.025999 H        1 SUBUNIT    0.0000
   1251 C1251        49.567001    6.760000   28.902000 C.2      1 SUBUNIT    0.0000
   1252 O1252        49.840000    7.096000   27.743000 O.2      1 SUBUNIT    0.0000
   1253 N1253        48.783001    7.480000   29.702000 N.am     1 SUBUNIT    0.0000
   1254 H1254        48.616501    7.132800   30.624901 H        1 SUBUNIT    0.0000
   1255 C1255        48.182999    8.734000   29.257000 C.3      1 SUBUNIT    0.0000
   1256 H1256        47.781898    8.580200   28.262300 H        1 SUBUNIT    0.0000
   1257 C1257        47.061001    9.195000   30.207001 C.3      1 SUBUNIT    0.0000
   1258 H1258        46.588299   10.088000   29.792500 H        1 SUBUNIT    0.0000
   1259 C1259        45.998001    8.112000   30.323999 C.3      1 SUBUNIT    0.0000
   1260 H1260        46.380600    7.226700   30.832800 H        1 SUBUNIT    0.0000
   1261 H1261        45.633598    7.804500   29.343500 H        1 SUBUNIT    0.0000
   1262 H1262        45.139198    8.465900   30.891800 H        1 SUBUNIT    0.0000
   1263 C1263        47.645000    9.543000   31.572001 C.3      1 SUBUNIT    0.0000
   1264 H1264        48.266998   10.437800   31.542400 H        1 SUBUNIT    0.0000
   1265 H1265        48.243099    8.729600   31.977301 H        1 SUBUNIT    0.0000
   1266 H1266        46.850800    9.741500   32.291500 H        1 SUBUNIT    0.0000
   1267 C1267        49.230999    9.842000   29.187000 C.2      1 SUBUNIT    0.0000
   1268 O1268        48.921001   10.980000   28.851000 O.2      1 SUBUNIT    0.0000
   1269 N1269        50.471001    9.511000   29.523001 N.am     1 SUBUNIT    0.0000
   1270 H1270        50.690899    8.580600   29.820601 H        1 SUBUNIT    0.0000
   1271 C1271        51.540001   10.493000   29.466999 C.3      1 SUBUNIT    0.0000
   1272 H1272        51.124199   11.481400   29.675200 H        1 SUBUNIT    0.0000
   1273 C1273        52.631001   10.173000   30.489000 C.3      1 SUBUNIT    0.0000
   1274 H1274        53.451801   10.878700   30.342899 H        1 SUBUNIT    0.0000
   1275 H1275        53.047901    9.189800   30.266899 H        1 SUBUNIT    0.0000
   1276 C1276        52.207001   10.232000   31.945000 C.3      1 SUBUNIT    0.0000
   1277 H1277        51.440300    9.477900   32.127899 H        1 SUBUNIT    0.0000
   1278 H1278        51.759300   11.202000   32.166199 H        1 SUBUNIT    0.0000
   1279 C1279        53.411999    9.981000   32.837002 C.3      1 SUBUNIT    0.0000
   1280 H1280        54.158501   10.755700   32.653999 H        1 SUBUNIT    0.0000
   1281 H1281        53.869701    9.031200   32.554001 H        1 SUBUNIT    0.0000
   1282 C1282        53.042999    9.944000   34.307999 C.3      1 SUBUNIT    0.0000
   1283 H1283        52.333199    9.161500   34.521099 H        1 SUBUNIT    0.0000
   1284 H1284        52.574902   10.886300   34.601101 H        1 SUBUNIT    0.0000
   1285 N1285        54.257000    9.744000   35.158001 N.4      1 SUBUNIT    0.0000
   1286 H1286        54.976002   10.462200   34.934502 H        1 SUBUNIT    0.0000
   1287 H1287        54.645802    8.796600   34.968201 H        1 SUBUNIT    0.0000
   1288 H1288        54.004700    9.806400   36.165298 H        1 SUBUNIT    0.0000
   1289 C1289        52.165001   10.522000   28.073000 C.2      1 SUBUNIT    0.0000
   1290 O1290        52.766998   11.521000   27.683001 O.2      1 SUBUNIT    0.0000
   1291 N1291        52.025002    9.433000   27.322001 N.am     1 SUBUNIT    0.0000
   1292 H1292        51.493198    8.644200   27.635599 H        1 SUBUNIT    0.0000
   1293 C1293        52.599998    9.360000   25.982000 C.3      1 SUBUNIT    0.0000
   1294 H1294        53.449799   10.044300   25.930300 H        1 SUBUNIT    0.0000
   1295 C1295        53.112000    7.943000   25.728001 C.3      1 SUBUNIT    0.0000
   1296 H1296        53.581001    7.891700   24.744200 H        1 SUBUNIT    0.0000
   1297 H1297        52.273499    7.243800   25.702999 H        1 SUBUNIT    0.0000
   1298 C1298        54.099998    7.483000   26.792999 C.3      1 SUBUNIT    0.0000
   1299 H1299        53.631100    7.478300   27.777599 H        1 SUBUNIT    0.0000
   1300 H1300        54.936501    8.179300   26.853300 H        1 SUBUNIT    0.0000
   1301 C1301        54.664001    6.106000   26.527000 C.2      1 SUBUNIT    0.0000
   1302 O1302        55.285000    5.926000   25.458000 O.co2    1 SUBUNIT    0.0000
   1303 O1303        54.493999    5.209000   27.384001 O.co2    1 SUBUNIT    0.0000
   1304 C1304        51.583000    9.770000   24.929001 C.2      1 SUBUNIT    0.0000
   1305 O1305        50.998001    8.938000   24.246000 O.2      1 SUBUNIT    0.0000
   1306 N1306        51.403999   11.076000   24.795000 N.am     1 SUBUNIT    0.0000
   1307 H1307        51.934700   11.656500   25.416300 H        1 SUBUNIT    0.0000
   1308 C1308        50.435001   11.643000   23.877001 C.3      1 SUBUNIT    0.0000
   1309 H1309        49.477798   11.253600   24.223499 H        1 SUBUNIT    0.0000
   1310 C1310        50.438000   13.163000   24.018000 C.3      1 SUBUNIT    0.0000
   1311 H1311        49.694401   13.606200   23.353701 H        1 SUBUNIT    0.0000
   1312 H1312        51.400700   13.576500   23.716700 H        1 SUBUNIT    0.0000
   1313 C1313        50.140999   13.631000   25.410000 C.2      1 SUBUNIT    0.0000
   1314 N1314        49.701000   14.906000   25.694000 N.2      1 SUBUNIT    0.0000
   1315 C1315        49.516998   15.026000   26.997000 C.2      1 SUBUNIT    0.0000
   1316 H1316        49.194500   15.814800   27.650600 H        1 SUBUNIT    0.0000
   1317 N1317        49.824001   13.878000   27.569000 N.pl3    1 SUBUNIT    0.0000
   1318 H1318        49.745701   13.671800   28.523399 H        1 SUBUNIT    0.0000
   1319 C1319        50.220001   12.988000   26.600000 C.2      1 SUBUNIT    0.0000
   1320 H1320        50.467499   11.967600   26.817301 H        1 SUBUNIT    0.0000
   1321 C1321        50.542999   11.259000   22.412001 C.2      1 SUBUNIT    0.0000
   1322 O1322        49.535999   10.931000   21.792000 O.2      1 SUBUNIT    0.0000
   1323 N1323        51.747002   11.293000   21.855000 N.am     1 SUBUNIT    0.0000
   1324 H1324        52.498600   11.598200   22.436600 H        1 SUBUNIT    0.0000
   1325 C1325        51.921001   10.946000   20.451000 C.3      1 SUBUNIT    0.0000
   1326 H1326        51.313900   11.664300   19.898199 H        1 SUBUNIT    0.0000
   1327 C1327        53.386002   11.043000   20.031000 C.3      1 SUBUNIT    0.0000
   1328 H1328        54.013699   10.480400   20.723499 H        1 SUBUNIT    0.0000
   1329 H1329        53.709099   12.081400   20.110001 H        1 SUBUNIT    0.0000
   1330 C1330        53.625000   10.528000   18.618999 C.3      1 SUBUNIT    0.0000
   1331 H1331        53.571602    9.438300   18.590700 H        1 SUBUNIT    0.0000
   1332 H1332        54.637402   10.781100   18.300699 H        1 SUBUNIT    0.0000
   1333 C1333        52.608002   11.108000   17.650999 C.3      1 SUBUNIT    0.0000
   1334 H1334        51.570000   10.880200   17.831699 H        1 SUBUNIT    0.0000
   1335 H1335        52.824200   10.737300   16.647600 H        1 SUBUNIT    0.0000
   1336 N1336        52.705002   12.561000   17.563000 N.pl3    1 SUBUNIT    0.0000
   1337 H1337        53.532299   12.966800   17.956100 H        1 SUBUNIT    0.0000
   1338 C1338        51.782001   13.343000   17.004999 C.cat    1 SUBUNIT    0.0000
   1339 N1339        50.678001   12.817000   16.480000 N.pl3    1 SUBUNIT    0.0000
   1340 H1340        50.500900   11.837500   16.505100 H        1 SUBUNIT    0.0000
   1341 H1341        49.997398   13.432800   16.041000 H        1 SUBUNIT    0.0000
   1342 N1342        51.967999   14.659000   16.966000 N.pl3    1 SUBUNIT    0.0000
   1343 H1343        52.777100   15.107200   17.336800 H        1 SUBUNIT    0.0000
   1344 H1344        51.258701   15.250400   16.545300 H        1 SUBUNIT    0.0000
   1345 C1345        51.414001    9.554000   20.120001 C.2      1 SUBUNIT    0.0000
   1346 O1346        50.768002    9.357000   19.086000 O.2      1 SUBUNIT    0.0000
   1347 N1347        51.709999    8.589000   20.985001 N.am     1 SUBUNIT    0.0000
   1348 H1348        52.131199    8.832500   21.857700 H        1 SUBUNIT    0.0000
   1349 C1349        51.264000    7.228000   20.749001 C.3      1 SUBUNIT    0.0000
   1350 H1350        51.571098    6.968500   19.733500 H        1 SUBUNIT    0.0000
   1351 C1351        51.935001    6.280000   21.733999 C.3      1 SUBUNIT    0.0000
   1352 H1352        51.542198    5.272100   21.585699 H        1 SUBUNIT    0.0000
   1353 H1353        51.678501    6.559300   22.758499 H        1 SUBUNIT    0.0000
   1354 C1354        53.446999    6.253000   21.566000 C.3      1 SUBUNIT    0.0000
   1355 H1355        53.853001    7.234900   21.814100 H        1 SUBUNIT    0.0000
   1356 H1356        53.702202    6.064200   20.522200 H        1 SUBUNIT    0.0000
   1357 C1357        54.096001    5.206000   22.447001 C.3      1 SUBUNIT    0.0000
   1358 H1358        53.780701    4.211000   22.130100 H        1 SUBUNIT    0.0000
   1359 H1359        53.741402    5.332100   23.472401 H        1 SUBUNIT    0.0000
   1360 C1360        55.606998    5.329000   22.415001 C.3      1 SUBUNIT    0.0000
   1361 H1361        55.918598    6.307500   22.789801 H        1 SUBUNIT    0.0000
   1362 H1362        55.993401    5.211900   21.401600 H        1 SUBUNIT    0.0000
   1363 N1363        56.238998    4.302000   23.281000 N.4      1 SUBUNIT    0.0000
   1364 H1364        55.912998    3.335900   23.093399 H        1 SUBUNIT    0.0000
   1365 H1365        55.931000    4.573300   24.255899 H        1 SUBUNIT    0.0000
   1366 H1366        57.275101    4.361200   23.271299 H        1 SUBUNIT    0.0000
   1367 C1367        49.745998    7.089000   20.806999 C.2      1 SUBUNIT    0.0000
   1368 O1368        49.150002    6.420000   19.955000 O.2      1 SUBUNIT    0.0000
   1369 N1369        49.108002    7.714000   21.791000 N.am     1 SUBUNIT    0.0000
   1370 H1370        49.628899    8.228300   22.475599 H        1 SUBUNIT    0.0000
   1371 C1371        47.651001    7.634000   21.882999 C.3      1 SUBUNIT    0.0000
   1372 H1372        47.382000    6.579100   21.955099 H        1 SUBUNIT    0.0000
   1373 C1373        47.124001    8.421000   23.082001 C.3      1 SUBUNIT    0.0000
   1374 H1374        47.665798    9.366300   23.154900 H        1 SUBUNIT    0.0000
   1375 C1375        45.646999    8.750000   22.882000 C.3      1 SUBUNIT    0.0000
   1376 H1376        45.058300    7.858500   22.659201 H        1 SUBUNIT    0.0000
   1377 H1377        45.471199    9.485100   22.096001 H        1 SUBUNIT    0.0000
   1378 H1378        45.219299    9.202100   23.775600 H        1 SUBUNIT    0.0000
   1379 C1379        47.362999    7.617000   24.358000 C.3      1 SUBUNIT    0.0000
   1380 H1380        48.427601    7.390700   24.440201 H        1 SUBUNIT    0.0000
   1381 H1381        46.853802    6.653200   24.300900 H        1 SUBUNIT    0.0000
   1382 C1382        46.945999    8.332000   25.608000 C.3      1 SUBUNIT    0.0000
   1383 H1383        45.866199    8.293800   25.637699 H        1 SUBUNIT    0.0000
   1384 H1384        47.298100    9.363000   25.653200 H        1 SUBUNIT    0.0000
   1385 H1385        47.315498    7.781200   26.466900 H        1 SUBUNIT    0.0000
   1386 C1386        47.019001    8.189000   20.608999 C.2      1 SUBUNIT    0.0000
   1387 O1387        46.097000    7.608000   20.051001 O.2      1 SUBUNIT    0.0000
   1388 N1388        47.527000    9.324000   20.153999 N.am     1 SUBUNIT    0.0000
   1389 H1389        48.231098    9.773000   20.709101 H        1 SUBUNIT    0.0000
   1390 C1390        47.028999    9.945000   18.945000 C.3      1 SUBUNIT    0.0000
   1391 H1391        45.983799   10.202100   19.129801 H        1 SUBUNIT    0.0000
   1392 C1392        47.856998   11.194000   18.625999 C.3      1 SUBUNIT    0.0000
   1393 H1393        48.097900   11.252500   17.562901 H        1 SUBUNIT    0.0000
   1394 H1394        48.820900   11.154700   19.134600 H        1 SUBUNIT    0.0000
   1395 C1395        47.174999   12.490000   18.997000 C.2      1 SUBUNIT    0.0000
   1396 C1396        46.833000   12.765000   20.323000 C.2      1 SUBUNIT    0.0000
   1397 H1397        47.119301   12.072100   21.101000 H        1 SUBUNIT    0.0000
   1398 C1398        46.137001   13.921000   20.660999 C.2      1 SUBUNIT    0.0000
   1399 H1399        45.980801   14.136000   21.689899 H        1 SUBUNIT    0.0000
   1400 C1400        46.807999   13.414000   18.014000 C.2      1 SUBUNIT    0.0000
   1401 H1401        47.050301   13.253200   16.974800 H        1 SUBUNIT    0.0000
   1402 C1402        46.106998   14.577000   18.339001 C.2      1 SUBUNIT    0.0000
   1403 H1403        45.830601   15.260100   17.547899 H        1 SUBUNIT    0.0000
   1404 C1404        45.771000   14.822000   19.667000 C.2      1 SUBUNIT    0.0000
   1405 O1405        45.058998   15.953000   20.002001 O.3      1 SUBUNIT    0.0000
   1406 H1406        44.321602   16.054001   19.427099 H        1 SUBUNIT    0.0000
   1407 C1407        47.063999    8.990000   17.752001 C.2      1 SUBUNIT    0.0000
   1408 O1408        46.049999    8.760000   17.093000 O.2      1 SUBUNIT    0.0000
   1409 N1409        48.228001    8.419000   17.471001 N.am     1 SUBUNIT    0.0000
   1410 H1410        49.015301    8.566900   18.074800 H        1 SUBUNIT    0.0000
   1411 C1411        48.323002    7.536000   16.323000 C.3      1 SUBUNIT    0.0000
   1412 H1412        47.972500    8.061700   15.451600 H        1 SUBUNIT    0.0000
   1413 C1413        49.785999    7.081000   16.069000 C.3      1 SUBUNIT    0.0000
   1414 H1414        49.920700    6.900600   14.996000 H        1 SUBUNIT    0.0000
   1415 O1415        50.050999    5.875000   16.783001 O.3      1 SUBUNIT    0.0000
   1416 H1416        49.396000    5.213100   16.591900 H        1 SUBUNIT    0.0000
   1417 C1417        50.759998    8.147000   16.521999 C.3      1 SUBUNIT    0.0000
   1418 H1418        51.125401    7.894900   17.511200 H        1 SUBUNIT    0.0000
   1419 H1419        50.377399    9.166900   16.488001 H        1 SUBUNIT    0.0000
   1420 H1420        51.644199    8.127500   15.885300 H        1 SUBUNIT    0.0000
   1421 C1421        47.411999    6.329000   16.504000 C.2      1 SUBUNIT    0.0000
   1422 O1422        46.894001    5.768000   15.534000 O.2      1 SUBUNIT    0.0000
   1423 N1423        47.199001    5.954000   17.757999 N.am     1 SUBUNIT    0.0000
   1424 H1424        47.660099    6.436800   18.507401 H        1 SUBUNIT    0.0000
   1425 C1425        46.344002    4.819000   18.089001 C.3      1 SUBUNIT    0.0000
   1426 H1426        46.640800    3.990900   17.444700 H        1 SUBUNIT    0.0000
   1427 C1427        46.514999    4.484000   19.572001 C.3      1 SUBUNIT    0.0000
   1428 H1428        45.883999    5.109000   20.207100 H        1 SUBUNIT    0.0000
   1429 H1429        47.532700    4.746300   19.847401 H        1 SUBUNIT    0.0000
   1430 C1430        46.355000    3.027000   19.941000 C.3      1 SUBUNIT    0.0000
   1431 H1431        46.541302    2.407500   19.064899 H        1 SUBUNIT    0.0000
   1432 H1432        45.340302    2.837700   20.211399 H        1 SUBUNIT    0.0000
   1433 S1433        47.540001    2.468000   21.221001 S.3      1 SUBUNIT    0.0000
   1434 C1434        47.348999    3.728000   22.493999 C.3      1 SUBUNIT    0.0000
   1435 H1435        46.460602    4.334900   22.325300 H        1 SUBUNIT    0.0000
   1436 H1436        48.229401    4.369200   22.531000 H        1 SUBUNIT    0.0000
   1437 H1437        47.244499    3.248700   23.466499 H        1 SUBUNIT    0.0000
   1438 C1438        44.907001    5.235000   17.771999 C.2      1 SUBUNIT    0.0000
   1439 O1439        44.105999    4.432000   17.301001 O.2      1 SUBUNIT    0.0000
   1440 N1440        44.590000    6.503000   18.017000 N.am     1 SUBUNIT    0.0000
   1441 H1441        45.260201    7.114600   18.436199 H        1 SUBUNIT    0.0000
   1442 C1442        43.256001    7.028000   17.725000 C.3      1 SUBUNIT    0.0000
   1443 H1443        42.526600    6.288800   18.062300 H        1 SUBUNIT    0.0000
   1444 C1444        43.004002    8.396000   18.427999 C.3      1 SUBUNIT    0.0000
   1445 H1445        43.815399    9.081200   18.179600 H        1 SUBUNIT    0.0000
   1446 C1446        41.696999    9.007000   17.940001 C.3      1 SUBUNIT    0.0000
   1447 H1447        40.855701    8.330500   18.095301 H        1 SUBUNIT    0.0000
   1448 H1448        41.724201    9.273500   16.883699 H        1 SUBUNIT    0.0000
   1449 H1449        41.468498    9.937700   18.457199 H        1 SUBUNIT    0.0000
   1450 C1450        42.973999    8.215000   19.941999 C.3      1 SUBUNIT    0.0000
   1451 H1451        43.863499    7.704900   20.293900 H        1 SUBUNIT    0.0000
   1452 H1452        42.149799    7.552000   20.205700 H        1 SUBUNIT    0.0000
   1453 C1453        42.806000    9.524000   20.725000 C.3      1 SUBUNIT    0.0000
   1454 H1454        41.823200    9.970800   20.579300 H        1 SUBUNIT    0.0000
   1455 H1455        43.560799   10.256700   20.437901 H        1 SUBUNIT    0.0000
   1456 H1456        42.915798    9.341400   21.794100 H        1 SUBUNIT    0.0000
   1457 C1457        43.082001    7.232000   16.209999 C.2      1 SUBUNIT    0.0000
   1458 O1458        42.008999    6.975000   15.664000 O.2      1 SUBUNIT    0.0000
   1459 N1459        44.138000    7.685000   15.538000 N.am     1 SUBUNIT    0.0000
   1460 H1460        44.981201    7.838800   16.034901 H        1 SUBUNIT    0.0000
   1461 C1461        44.070999    7.933000   14.097000 C.3      1 SUBUNIT    0.0000
   1462 H1462        43.300201    8.694600   13.981600 H        1 SUBUNIT    0.0000
   1463 C1463        45.422001    8.430000   13.578000 C.3      1 SUBUNIT    0.0000
   1464 H1464        45.514000    8.245300   12.505600 H        1 SUBUNIT    0.0000
   1465 H1465        46.234299    7.874400   14.043900 H        1 SUBUNIT    0.0000
   1466 C1466        45.620998    9.917000   13.746000 C.2      1 SUBUNIT    0.0000
   1467 C1467        46.758999   10.425000   14.378000 C.2      1 SUBUNIT    0.0000
   1468 H1468        47.537201    9.795400   14.743600 H        1 SUBUNIT    0.0000
   1469 C1469        46.943001   11.795000   14.524000 C.2      1 SUBUNIT    0.0000
   1470 H1470        47.838001   12.142800   15.017100 H        1 SUBUNIT    0.0000
   1471 C1471        44.673000   10.819000   13.267000 C.2      1 SUBUNIT    0.0000
   1472 H1472        43.789101   10.462900   12.761300 H        1 SUBUNIT    0.0000
   1473 C1473        44.846001   12.182000   13.405000 C.2      1 SUBUNIT    0.0000
   1474 H1474        44.107498   12.876400   13.030100 H        1 SUBUNIT    0.0000
   1475 C1475        45.980999   12.667000   14.031000 C.2      1 SUBUNIT    0.0000
   1476 O1476        46.154999   14.028000   14.143000 O.3      1 SUBUNIT    0.0000
   1477 H1477        47.087002   14.221800   14.221300 H        1 SUBUNIT    0.0000
   1478 C1478        43.602001    6.760000   13.234000 C.2      1 SUBUNIT    0.0000
   1479 O1479        42.964001    6.962000   12.199000 O.2      1 SUBUNIT    0.0000
   1480 N1480        43.907001    5.538000   13.655000 N.am     1 SUBUNIT    0.0000
   1481 H1481        44.438499    5.466100   14.500400 H        1 SUBUNIT    0.0000
   1482 C1482        43.506001    4.371000   12.885000 C.3      1 SUBUNIT    0.0000
   1483 H1483        43.752102    4.574900   11.840800 H        1 SUBUNIT    0.0000
   1484 C1484        44.271999    3.138000   13.361000 C.3      1 SUBUNIT    0.0000
   1485 H1485        43.804199    2.248800   12.932600 H        1 SUBUNIT    0.0000
   1486 H1486        44.175400    3.033900   14.443800 H        1 SUBUNIT    0.0000
   1487 C1487        45.730999    3.143000   12.953000 C.3      1 SUBUNIT    0.0000
   1488 H1488        46.280998    3.914500   13.494800 H        1 SUBUNIT    0.0000
   1489 H1489        45.804401    3.398400   11.894900 H        1 SUBUNIT    0.0000
   1490 C1490        46.355999    1.779000   13.162000 C.3      1 SUBUNIT    0.0000
   1491 H1491        47.301899    1.686800   12.628300 H        1 SUBUNIT    0.0000
   1492 H1492        45.715698    0.992900   12.758300 H        1 SUBUNIT    0.0000
   1493 N1493        46.518002    1.474000   14.573000 N.pl3    1 SUBUNIT    0.0000
   1494 H1494        45.684502    1.182800   15.053900 H        1 SUBUNIT    0.0000
   1495 C1495        47.674000    1.540000   15.217000 C.cat    1 SUBUNIT    0.0000
   1496 N1496        48.770000    1.897000   14.565000 N.pl3    1 SUBUNIT    0.0000
   1497 H1497        48.704300    2.139700   13.596700 H        1 SUBUNIT    0.0000
   1498 H1498        49.667099    1.927000   15.005100 H        1 SUBUNIT    0.0000
   1499 N1499        47.726002    1.255000   16.517000 N.pl3    1 SUBUNIT    0.0000
   1500 H1500        46.900200    0.946800   17.005800 H        1 SUBUNIT    0.0000
   1501 H1501        48.567101    1.314300   17.053301 H        1 SUBUNIT    0.0000
   1502 C1502        42.009998    4.099000   12.949000 C.2      1 SUBUNIT    0.0000
   1503 O1503        41.471001    3.381000   12.106000 O.2      1 SUBUNIT    0.0000
   1504 N1504        41.333000    4.677000   13.936000 N.am     1 SUBUNIT    0.0000
   1505 H1505        41.765499    5.356100   14.533200 H        1 SUBUNIT    0.0000
   1506 C1506        39.903000    4.452000   14.074000 C.3      1 SUBUNIT    0.0000
   1507 H1507        39.628799    3.541000   13.538100 H        1 SUBUNIT    0.0000
   1508 C1508        39.547001    4.250000   15.538000 C.3      1 SUBUNIT    0.0000
   1509 H1509        38.472801    4.108200   15.641700 H        1 SUBUNIT    0.0000
   1510 H1510        39.820202    5.115800   16.142500 H        1 SUBUNIT    0.0000
   1511 C1511        40.187000    3.023000   16.107000 C.2      1 SUBUNIT    0.0000
   1512 O1512        39.533600    2.002600   16.306499 O.2      1 SUBUNIT    0.0000
   1513 N1513        41.472698    3.116900   16.396400 N.am     1 SUBUNIT    0.0000
   1514 H1514        42.058800    3.923400   16.343800 H        1 SUBUNIT    0.0000
   1515 H1515        41.869099    2.264300   16.754299 H        1 SUBUNIT    0.0000
   1516 C1516        39.060001    5.565000   13.501000 C.2      1 SUBUNIT    0.0000
   1517 O1517        37.908001    5.746000   13.895000 O.2      1 SUBUNIT    0.0000
   1518 N1518        39.619999    6.306000   12.558000 N.am     1 SUBUNIT    0.0000
   1519 H1519        40.578800    6.219100   12.278100 H        1 SUBUNIT    0.0000
   1520 C1520        38.875000    7.401000   11.973000 C.3      1 SUBUNIT    0.0000
   1521 H1521        37.844002    7.090400   11.818200 H        1 SUBUNIT    0.0000
   1522 C1522        38.888000    8.604000   12.929000 C.3      1 SUBUNIT    0.0000
   1523 H1523        38.450401    8.280200   13.872600 H        1 SUBUNIT    0.0000
   1524 H1524        38.229698    9.391400   12.558100 H        1 SUBUNIT    0.0000
   1525 C1525        40.264999    9.202000   13.273000 C.3      1 SUBUNIT    0.0000
   1526 H1526        40.958099    8.410700   13.561900 H        1 SUBUNIT    0.0000
   1527 C1527        40.853001    9.969000   12.077000 C.3      1 SUBUNIT    0.0000
   1528 H1528        40.095798   10.516200   11.520000 H        1 SUBUNIT    0.0000
   1529 H1529        41.399101    9.320200   11.394100 H        1 SUBUNIT    0.0000
   1530 H1530        41.578201   10.709300   12.413900 H        1 SUBUNIT    0.0000
   1531 C1531        40.113998   10.138000   14.470000 C.3      1 SUBUNIT    0.0000
   1532 H1532        39.839401    9.583200   15.368000 H        1 SUBUNIT    0.0000
   1533 H1533        39.331799   10.864500   14.286800 H        1 SUBUNIT    0.0000
   1534 H1534        41.039501   10.672700   14.687300 H        1 SUBUNIT    0.0000
   1535 C1535        39.449001    7.816000   10.639000 C.2      1 SUBUNIT    0.0000
   1536 O1536        40.509998    7.355000   10.239000 O.2      1 SUBUNIT    0.0000
   1537 N1537        38.733002    8.708000    9.968000 N.am     1 SUBUNIT    0.0000
   1538 H1538        37.868301    9.048900   10.344400 H        1 SUBUNIT    0.0000
   1539 C1539        39.160999    9.247000    8.694000 C.3      1 SUBUNIT    0.0000
   1540 H1540        40.127102    8.818200    8.417600 H        1 SUBUNIT    0.0000
   1541 C1541        38.118000    8.985000    7.596000 C.3      1 SUBUNIT    0.0000
   1542 H1542        37.159100    9.416100    7.891700 H        1 SUBUNIT    0.0000
   1543 C1543        38.562000    9.636000    6.300000 C.3      1 SUBUNIT    0.0000
   1544 H1544        39.559299    9.308500    6.003700 H        1 SUBUNIT    0.0000
   1545 H1545        38.575600   10.725700    6.359500 H        1 SUBUNIT    0.0000
   1546 H1546        37.882999    9.384000    5.484700 H        1 SUBUNIT    0.0000
   1547 C1547        37.938999    7.495000    7.401000 C.3      1 SUBUNIT    0.0000
   1548 H1548        37.547001    7.017800    8.299700 H        1 SUBUNIT    0.0000
   1549 H1549        38.884602    7.014700    7.147700 H        1 SUBUNIT    0.0000
   1550 H1550        37.234901    7.290900    6.593500 H        1 SUBUNIT    0.0000
   1551 C1551        39.321999   10.755000    8.867000 C.2      1 SUBUNIT    0.0000
   1552 O1552        38.405998   11.433000    9.324000 O.2      1 SUBUNIT    0.0000
   1553 N1553        40.494999   11.275000    8.517000 N.am     1 SUBUNIT    0.0000
   1554 H1554        41.177898   10.707800    8.061900 H        1 SUBUNIT    0.0000
   1555 C1555        40.761002   12.710000    8.611000 C.3      1 SUBUNIT    0.0000
   1556 H1556        40.364399   13.059600    9.566300 H        1 SUBUNIT    0.0000
   1557 C1557        42.278000   13.011000    8.516000 C.3      1 SUBUNIT    0.0000
   1558 H1558        42.687199   12.532300    7.624600 H        1 SUBUNIT    0.0000
   1559 C1559        42.504002   14.496000    8.395000 C.3      1 SUBUNIT    0.0000
   1560 H1560        41.986301   15.048300    9.181600 H        1 SUBUNIT    0.0000
   1561 H1561        42.173500   14.896400    7.434800 H        1 SUBUNIT    0.0000
   1562 H1562        43.564201   14.738500    8.473500 H        1 SUBUNIT    0.0000
   1563 C1563        42.997002   12.480000    9.737000 C.3      1 SUBUNIT    0.0000
   1564 H1564        42.870499   11.402500    9.842000 H        1 SUBUNIT    0.0000
   1565 H1565        42.626499   12.949000   10.649500 H        1 SUBUNIT    0.0000
   1566 H1566        44.067902   12.678300    9.679100 H        1 SUBUNIT    0.0000
   1567 C1567        40.042999   13.448000    7.470000 C.2      1 SUBUNIT    0.0000
   1568 O1568        40.298000   13.187000    6.287000 O.2      1 SUBUNIT    0.0000
   1569 N1569        39.138000   14.355000    7.832000 N.am     1 SUBUNIT    0.0000
   1570 H1570        39.137299   14.687300    8.776400 H        1 SUBUNIT    0.0000
   1571 C1571        38.396999   15.138000    6.850000 C.3      1 SUBUNIT    0.0000
   1572 H1572        38.058601   14.452300    6.070800 H        1 SUBUNIT    0.0000
   1573 C1573        37.209999   15.872000    7.489000 C.3      1 SUBUNIT    0.0000
   1574 H1574        37.575500   16.535400    8.276100 H        1 SUBUNIT    0.0000
   1575 C1575        36.511002   16.702999    6.448000 C.3      1 SUBUNIT    0.0000
   1576 H1576        36.230202   16.111500    5.576200 H        1 SUBUNIT    0.0000
   1577 H1577        37.127399   17.534500    6.098000 H        1 SUBUNIT    0.0000
   1578 H1578        35.604599   17.152599    6.852500 H        1 SUBUNIT    0.0000
   1579 C1579        36.251999   14.882000    8.103000 C.3      1 SUBUNIT    0.0000
   1580 H1580        36.730900   14.298000    8.889000 H        1 SUBUNIT    0.0000
   1581 H1581        35.868500   14.184500    7.358400 H        1 SUBUNIT    0.0000
   1582 H1582        35.404202   15.394000    8.558200 H        1 SUBUNIT    0.0000
   1583 C1583        39.313999   16.191000    6.246000 C.2      1 SUBUNIT    0.0000
   1584 O1584        39.807999   17.070999    6.952000 O.2      1 SUBUNIT    0.0000
   1585 N1585        39.542999   16.091000    4.940000 N.am     1 SUBUNIT    0.0000
   1586 H1586        39.113899   15.364800    4.413500 H        1 SUBUNIT    0.0000
   1587 C1587        40.397999   17.040001    4.226000 C.3      1 SUBUNIT    0.0000
   1588 H1588        41.141300   17.413601    4.934200 H        1 SUBUNIT    0.0000
   1589 C1589        41.073002   16.364000    3.019000 C.3      1 SUBUNIT    0.0000
   1590 H1590        41.348801   17.085501    2.248900 H        1 SUBUNIT    0.0000
   1591 H1591        40.401798   15.648900    2.545400 H        1 SUBUNIT    0.0000
   1592 C1592        42.382000   15.675000    3.386000 C.2      1 SUBUNIT    0.0000
   1593 O1593        42.563801   14.484100    3.119600 O.2      1 SUBUNIT    0.0000
   1594 N1594        43.293098   16.417999    4.007100 N.am     1 SUBUNIT    0.0000
   1595 H1595        43.074001   17.374100    4.200200 H        1 SUBUNIT    0.0000
   1596 H1596        44.151100   15.993900    4.281300 H        1 SUBUNIT    0.0000
   1597 C1597        39.604000   18.261999    3.753000 C.2      1 SUBUNIT    0.0000
   1598 O1598        39.228001   19.098000    4.615000 O.co2    1 SUBUNIT    0.0000
   1599 O1599        39.362000   18.363001    2.526000 O.co2    1 SUBUNIT    0.0000
@<TRIPOS>BOND
     1    1    2 1
     2    1    3 1
     3    1    4 1
     4    4    5 1
     5    4    6 1
     6    4    7 1
     7    7    8 2
     8    9   10 1
     9    9   11 1
    10   11   12 1
    11   11   13 1
    12   11   18 1
    13   13   14 1
    14   13   15 1
    15   13   16 1
    16   16   17 1
    17   18   19 2
    18   20   21 1
    19   20   22 1
    20   22   23 1
    21   22   24 1
    22   22   35 1
    23   24   25 1
    24   24   26 1
    25   24   27 1
    26   27   28 1
    27   27   29 1
    28   27   30 1
    29   30   31 2
    30   30   32 1
    31   32   33 1
    32   32   34 1
    33   35   36 2
    34   37   38 1
    35   37   39 1
    36   39   40 1
    37   39   41 1
    38   39   54 1
    39   41   42 1
    40   41   43 1
    41   41   47 1
    42   43   44 1
    43   43   45 1
    44   43   46 1
    45   47   48 1
    46   47   49 1
    47   47   50 1
    48   50   51 1
    49   50   52 1
    50   50   53 1
    51   54   55 2
    52   56   60 1
    53   57   56 1
    54   57   58 1
    55   57   59 1
    56   60   61 1
    57   60   62 1
    58   60   68 1
    59   62   63 1
    60   62   64 1
    61   62   65 1
    62   65   57 1
    63   65   66 1
    64   65   67 1
    65   68   69 2
    66   70   71 1
    67   70   72 1
    68   72   73 1
    69   72   74 1
    70   72   78 1
    71   74   75 1
    72   74   76 1
    73   74   77 1
    74   78   79 2
    75   80   81 1
    76   80   82 1
    77   82   83 1
    78   82   84 1
    79   82   89 1
    80   84   85 1
    81   84   86 1
    82   84   87 1
    83   87   88 1
    84   89   90 2
    85   91   92 1
    86   91   93 1
    87   93   94 1
    88   93   95 1
    89   93  104 1
    90   95   96 1
    91   95   97 1
    92   95   98 1
    93   98   99 1
    94   98  100 1
    95   98  101 1
    96  101  102 2
    97  101  103 1
    98  104  105 2
    99  106  107 1
   100  106  108 1
   101  108  109 1
   102  108  110 1
   103  108  121 1
   104  110  111 1
   105  110  112 1
   106  110  113 1
   107  113  114 1
   108  113  115 1
   109  113  116 1
   110  116  117 2
   111  116  118 1
   112  118  119 1
   113  118  120 1
   114  121  122 2
   115  123  124 1
   116  123  125 1
   117  125  126 1
   118  125  127 1
   119  125  136 1
   120  127  128 1
   121  127  129 1
   122  127  130 1
   123  130  131 1
   124  130  132 1
   125  130  133 1
   126  133  134 2
   127  133  135 1
   128  136  137 2
   129  138  139 1
   130  138  140 1
   131  140  141 1
   132  140  142 1
   133  140  150 1
   134  142  143 1
   135  142  144 1
   136  142  146 1
   137  144  145 1
   138  146  147 1
   139  146  148 1
   140  146  149 1
   141  150  151 2
   142  152  153 1
   143  152  154 1
   144  154  155 1
   145  154  156 1
   146  154  169 1
   147  156  157 1
   148  156  158 1
   149  156  159 1
   150  159  160 1
   151  159  161 1
   152  159  165 1
   153  161  162 1
   154  161  163 1
   155  161  164 1
   156  165  166 1
   157  165  167 1
   158  165  168 1
   159  169  170 2
   160  171  172 1
   161  171  173 1
   162  173  174 1
   163  173  175 1
   164  173  185 1
   165  175  176 1
   166  175  177 1
   167  175  181 1
   168  177  178 1
   169  177  179 1
   170  177  180 1
   171  181  182 1
   172  181  183 1
   173  181  184 1
   174  185  186 2
   175  187  188 1
   176  187  189 1
   177  189  190 1
   178  189  191 1
   179  189  209 1
   180  191  192 1
   181  191  193 1
   182  191  194 1
   183  194  195 1
   184  194  196 1
   185  194  197 1
   186  197  198 1
   187  197  199 1
   188  197  200 1
   189  200  201 1
   190  200  202 1
   191  202  203 2
   192  202  206 1
   193  203  204 1
   194  203  205 1
   195  206  207 1
   196  206  208 1
   197  209  210 2
   198  211  215 1
   199  212  211 1
   200  212  213 1
   201  212  214 1
   202  215  216 1
   203  215  217 1
   204  215  223 1
   205  217  218 1
   206  217  219 1
   207  217  220 1
   208  220  212 1
   209  220  221 1
   210  220  222 1
   211  223  224 2
   212  225  226 1
   213  225  227 1
   214  227  228 1
   215  227  229 1
   216  227  245 1
   217  229  230 1
   218  229  231 1
   219  229  232 1
   220  232  233 1
   221  232  234 1
   222  232  235 1
   223  235  236 1
   224  235  237 1
   225  235  238 1
   226  238  239 1
   227  238  240 1
   228  238  241 1
   229  241  242 1
   230  241  243 1
   231  241  244 1
   232  245  246 2
   233  247  251 1
   234  248  247 1
   235  248  249 1
   236  248  250 1
   237  251  252 1
   238  251  253 1
   239  251  259 1
   240  253  254 1
   241  253  255 1
   242  253  256 1
   243  256  248 1
   244  256  257 1
   245  256  258 1
   246  259  260 2
   247  261  262 1
   248  261  263 1
   249  263  264 1
   250  263  265 1
   251  263  278 1
   252  265  266 1
   253  265  267 1
   254  265  268 1
   255  268  269 1
   256  268  270 1
   257  268  274 1
   258  270  271 1
   259  270  272 1
   260  270  273 1
   261  274  275 1
   262  274  276 1
   263  274  277 1
   264  278  279 2
   265  280  281 1
   266  280  282 1
   267  282  283 1
   268  282  284 1
   269  282  297 1
   270  284  285 1
   271  284  286 1
   272  284  287 1
   273  287  288 1
   274  287  289 1
   275  287  293 1
   276  289  290 1
   277  289  291 1
   278  289  292 1
   279  293  294 1
   280  293  295 1
   281  293  296 1
   282  297  298 2
   283  299  300 1
   284  299  301 1
   285  301  302 1
   286  301  303 1
   287  301  316 1
   288  303  304 1
   289  303  305 1
   290  303  306 1
   291  306  307 1
   292  306  308 1
   293  306  312 1
   294  308  309 1
   295  308  310 1
   296  308  311 1
   297  312  313 1
   298  312  314 1
   299  312  315 1
   300  316  317 2
   301  318  319 1
   302  318  320 1
   303  320  321 1
   304  320  322 1
   305  320  338 1
   306  322  323 1
   307  322  324 1
   308  322  325 1
   309  325  326 1
   310  325  327 1
   311  325  328 1
   312  328  329 1
   313  328  330 1
   314  328  331 1
   315  331  332 1
   316  331  333 1
   317  331  334 1
   318  334  335 1
   319  334  336 1
   320  334  337 1
   321  338  339 2
   322  340  341 1
   323  340  342 1
   324  342  343 1
   325  342  344 1
   326  342  357 1
   327  344  345 1
   328  344  346 1
   329  344  347 1
   330  347  348 1
   331  347  349 1
   332  347  353 1
   333  349  350 1
   334  349  351 1
   335  349  352 1
   336  353  354 1
   337  353  355 1
   338  353  356 1
   339  357  358 2
   340  359  360 1
   341  359  361 1
   342  361  362 1
   343  361  363 1
   344  361  376 1
   345  363  364 1
   346  363  365 1
   347  363  366 1
   348  366  367 1
   349  366  368 1
   350  366  372 1
   351  368  369 1
   352  368  370 1
   353  368  371 1
   354  372  373 1
   355  372  374 1
   356  372  375 1
   357  376  377 2
   358  378  379 1
   359  378  380 1
   360  380  381 1
   361  380  382 1
   362  380  398 1
   363  382  383 1
   364  382  384 1
   365  382  385 1
   366  385  386 1
   367  385  387 1
   368  385  388 1
   369  388  389 1
   370  388  390 1
   371  388  391 1
   372  391  392 1
   373  391  393 1
   374  391  394 1
   375  394  395 1
   376  394  396 1
   377  394  397 1
   378  398  399 2
   379  400  401 1
   380  400  402 1
   381  402  403 1
   382  402  404 1
   383  402  409 1
   384  404  405 1
   385  404  406 1
   386  404  407 1
   387  407  408 1
   388  409  410 2
   389  411  412 1
   390  411  413 1
   391  413  414 1
   392  413  415 1
   393  413  425 1
   394  415  416 1
   395  415  417 1
   396  415  421 1
   397  417  418 1
   398  417  419 1
   399  417  420 1
   400  421  422 1
   401  421  423 1
   402  421  424 1
   403  425  426 2
   404  427  428 1
   405  427  429 1
   406  429  430 1
   407  429  431 1
   408  429  432 1
   409  432  433 2
   410  434  435 1
   411  434  436 1
   412  436  437 1
   413  436  438 1
   414  436  442 1
   415  438  439 1
   416  438  440 1
   417  438  441 1
   418  442  443 2
   419  444  445 1
   420  444  446 1
   421  446  447 1
   422  446  448 1
   423  446  459 1
   424  448  449 1
   425  448  450 1
   426  448  451 1
   427  451  452 1
   428  451  453 1
   429  451  454 1
   430  454  455 2
   431  454  456 1
   432  456  457 1
   433  456  458 1
   434  459  460 2
   435  461  462 1
   436  461  463 1
   437  463  464 1
   438  463  465 1
   439  463  481 1
   440  465  466 1
   441  465  467 1
   442  465  468 1
   443  468  469 1
   444  468  470 1
   445  468  471 1
   446  471  472 1
   447  471  473 1
   448  471  474 1
   449  474  475 1
   450  474  476 1
   451  474  477 1
   452  477  478 1
   453  477  479 1
   454  477  480 1
   455  481  482 2
   456  483  484 1
   457  483  485 1
   458  485  486 1
   459  485  487 1
   460  485  493 1
   461  487  488 1
   462  487  489 1
   463  487  490 1
   464  490  491 2
   465  490  492 1
   466  493  494 2
   467  495  496 1
   468  495  497 1
   469  497  498 1
   470  497  499 1
   471  497  507 1
   472  499  500 1
   473  499  501 1
   474  499  503 1
   475  501  502 1
   476  503  504 1
   477  503  505 1
   478  503  506 1
   479  507  508 2
   480  509  510 1
   481  509  511 1
   482  511  512 1
   483  511  513 1
   484  511  528 1
   485  513  514 1
   486  513  515 1
   487  513  516 1
   488  516  517 2
   489  516  521 1
   490  517  518 1
   491  517  519 1
   492  519  520 1
   493  519  525 2
   494  521  522 1
   495  521  523 2
   496  523  524 1
   497  523  525 1
   498  525  526 1
   499  526  527 1
   500  528  529 2
   501  530  531 1
   502  530  532 1
   503  532  533 1
   504  532  534 1
   505  532  542 1
   506  534  535 1
   507  534  536 1
   508  534  538 1
   509  536  537 1
   510  538  539 1
   511  538  540 1
   512  538  541 1
   513  542  543 2
   514  544  545 1
   515  544  546 1
   516  546  547 1
   517  546  548 1
   518  546  559 1
   519  548  549 1
   520  548  550 1
   521  548  551 1
   522  551  552 1
   523  551  553 1
   524  551  554 1
   525  554  555 1
   526  555  556 1
   527  555  557 1
   528  555  558 1
   529  559  560 2
   530  561  562 1
   531  561  563 1
   532  563  564 1
   533  563  565 1
   534  563  581 1
   535  565  566 1
   536  565  567 1
   537  565  568 1
   538  568  569 1
   539  568  570 1
   540  568  571 1
   541  571  572 1
   542  571  573 1
   543  571  574 1
   544  574  575 1
   545  574  576 1
   546  574  577 1
   547  577  578 1
   548  577  579 1
   549  577  580 1
   550  581  582 2
   551  583  584 1
   552  583  585 1
   553  585  586 1
   554  585  587 1
   555  585  596 1
   556  587  588 1
   557  587  589 1
   558  587  590 1
   559  590  591 1
   560  590  592 1
   561  590  593 1
   562  593  594 2
   563  593  595 1
   564  596  597 2
   565  598  599 1
   566  598  600 1
   567  600  601 1
   568  600  602 1
   569  600  612 1
   570  602  603 1
   571  602  604 1
   572  602  608 1
   573  604  605 1
   574  604  606 1
   575  604  607 1
   576  608  609 1
   577  608  610 1
   578  608  611 1
   579  612  613 2
   580  614  615 1
   581  614  616 1
   582  616  617 1
   583  616  618 1
   584  616  631 1
   585  618  619 1
   586  618  620 1
   587  618  621 1
   588  621  622 1
   589  621  623 1
   590  621  627 1
   591  623  624 1
   592  623  625 1
   593  623  626 1
   594  627  628 1
   595  627  629 1
   596  627  630 1
   597  631  632 2
   598  633  634 1
   599  633  635 1
   600  635  636 1
   601  635  637 1
   602  635  651 1
   603  637  638 1
   604  637  639 1
   605  637  640 1
   606  640  641 2
   607  640  643 1
   608  641  642 1
   609  641  645 1
   610  643  644 1
   611  643  647 2
   612  645  646 1
   613  645  649 2
   614  647  648 1
   615  647  649 1
   616  649  650 1
   617  651  652 2
   618  653  654 1
   619  653  655 1
   620  655  656 1
   621  655  657 1
   622  655  672 1
   623  657  658 1
   624  657  659 1
   625  657  660 1
   626  660  661 2
   627  660  665 1
   628  661  662 1
   629  661  663 1
   630  663  664 1
   631  663  669 2
   632  665  666 1
   633  665  667 2
   634  667  668 1
   635  667  669 1
   636  669  670 1
   637  670  671 1
   638  672  673 2
   639  674  675 1
   640  674  676 1
   641  676  677 1
   642  676  678 1
   643  676  691 1
   644  678  679 1
   645  678  680 1
   646  678  681 1
   647  681  682 1
   648  681  683 1
   649  681  687 1
   650  683  684 1
   651  683  685 1
   652  683  686 1
   653  687  688 1
   654  687  689 1
   655  687  690 1
   656  691  692 2
   657  693  694 1
   658  693  695 1
   659  695  696 1
   660  695  697 1
   661  695  698 1
   662  698  699 2
   663  700  701 1
   664  700  702 1
   665  702  703 1
   666  702  704 1
   667  702  715 1
   668  704  705 1
   669  704  706 1
   670  704  707 1
   671  707  708 1
   672  707  709 1
   673  707  710 1
   674  710  711 2
   675  710  712 1
   676  712  713 1
   677  712  714 1
   678  715  716 2
   679  717  718 1
   680  717  719 1
   681  719  720 1
   682  719  721 1
   683  719  736 1
   684  721  722 1
   685  721  723 1
   686  721  724 1
   687  724  725 2
   688  724  729 1
   689  725  726 1
   690  725  727 1
   691  727  728 1
   692  727  733 2
   693  729  730 1
   694  729  731 2
   695  731  732 1
   696  731  733 1
   697  733  734 1
   698  734  735 1
   699  736  737 2
   700  738  739 1
   701  738  740 1
   702  740  741 1
   703  740  742 1
   704  740  755 1
   705  742  743 1
   706  742  744 1
   707  742  748 1
   708  744  745 1
   709  744  746 1
   710  744  747 1
   711  748  749 1
   712  748  750 1
   713  748  751 1
   714  751  752 1
   715  751  753 1
   716  751  754 1
   717  755  756 2
   718  757  758 1
   719  757  759 1
   720  759  760 1
   721  759  761 1
   722  759  772 1
   723  761  762 1
   724  761  763 1
   725  761  764 1
   726  764  765 1
   727  764  766 1
   728  764  767 1
   729  767  768 1
   730  768  769 1
   731  768  770 1
   732  768  771 1
   733  772  773 2
   734  774  775 1
   735  774  776 1
   736  776  777 1
   737  776  778 1
   738  776  786 1
   739  778  779 1
   740  778  780 1
   741  778  782 1
   742  780  781 1
   743  782  783 1
   744  782  784 1
   745  782  785 1
   746  786  787 2
   747  788  789 1
   748  788  790 1
   749  790  791 1
   750  790  792 1
   751  790  808 1
   752  792  793 1
   753  792  794 1
   754  792  795 1
   755  795  796 1
   756  795  797 1
   757  795  798 1
   758  798  799 1
   759  798  800 1
   760  798  801 1
   761  801  802 1
   762  801  803 1
   763  801  804 1
   764  804  805 1
   765  804  806 1
   766  804  807 1
   767  808  809 2
   768  810  811 1
   769  810  812 1
   770  812  813 1
   771  812  814 1
   772  812  832 1
   773  814  815 1
   774  814  816 1
   775  814  817 1
   776  817  818 1
   777  817  819 1
   778  817  820 1
   779  820  821 1
   780  820  822 1
   781  820  823 1
   782  823  824 1
   783  823  825 1
   784  825  826 2
   785  825  829 1
   786  826  827 1
   787  826  828 1
   788  829  830 1
   789  829  831 1
   790  832  833 2
   791  834  835 1
   792  834  836 1
   793  836  837 1
   794  836  838 1
   795  836  851 1
   796  838  839 1
   797  838  840 1
   798  838  841 1
   799  841  842 1
   800  841  843 1
   801  841  847 1
   802  843  844 1
   803  843  845 1
   804  843  846 1
   805  847  848 1
   806  847  849 1
   807  847  850 1
   808  851  852 2
   809  853  854 1
   810  853  855 1
   811  855  856 1
   812  855  857 1
   813  855  872 1
   814  857  858 1
   815  857  859 1
   816  857  860 1
   817  860  861 2
   818  860  865 1
   819  861  862 1
   820  861  863 1
   821  863  864 1
   822  863  869 2
   823  865  866 1
   824  865  867 2
   825  867  868 1
   826  867  869 1
   827  869  870 1
   828  870  871 1
   829  872  873 2
   830  874  875 1
   831  874  876 1
   832  876  877 1
   833  876  878 1
   834  876  884 1
   835  878  879 1
   836  878  880 1
   837  878  881 1
   838  881  882 2
   839  881  883 1
   840  884  885 2
   841  886  887 1
   842  886  888 1
   843  888  889 1
   844  888  890 1
   845  888  899 1
   846  890  891 1
   847  890  892 1
   848  890  893 1
   849  893  894 1
   850  893  895 1
   851  893  896 1
   852  896  897 2
   853  896  898 1
   854  899  900 2
   855  901  902 1
   856  901  903 1
   857  903  904 1
   858  903  905 1
   859  903  921 1
   860  905  906 1
   861  905  907 1
   862  905  908 1
   863  908  909 1
   864  908  910 1
   865  908  911 1
   866  911  912 1
   867  911  913 1
   868  911  914 1
   869  914  915 1
   870  914  916 1
   871  914  917 1
   872  917  918 1
   873  917  919 1
   874  917  920 1
   875  921  922 2
   876  923  924 1
   877  923  925 1
   878  925  926 1
   879  925  927 1
   880  925  938 1
   881  927  928 1
   882  927  929 1
   883  927  930 1
   884  930  931 1
   885  930  932 1
   886  930  933 1
   887  933  934 2
   888  933  935 1
   889  935  936 1
   890  935  937 1
   891  938  939 2
   892  940  941 1
   893  940  942 1
   894  942  943 1
   895  942  944 1
   896  942  955 1
   897  944  945 1
   898  944  946 1
   899  944  947 1
   900  947  948 1
   901  947  949 1
   902  947  950 1
   903  950  951 2
   904  950  952 1
   905  952  953 1
   906  952  954 1
   907  955  956 2
   908  957  958 1
   909  957  959 1
   910  959  960 1
   911  959  961 1
   912  959  972 1
   913  961  962 1
   914  961  963 1
   915  961  964 1
   916  964  965 1
   917  964  970 2
   918  965  966 2
   919  966  967 1
   920  966  968 1
   921  968  969 1
   922  970  968 1
   923  970  971 1
   924  972  973 2
   925  974  975 1
   926  974  976 1
   927  976  977 1
   928  976  978 1
   929  976  991 1
   930  978  979 1
   931  978  980 1
   932  978  984 1
   933  980  981 1
   934  980  982 1
   935  980  983 1
   936  984  985 1
   937  984  986 1
   938  984  987 1
   939  987  988 1
   940  987  989 1
   941  987  990 1
   942  991  992 2
   943  993  994 1
   944  993  995 1
   945  995  996 1
   946  995  997 1
   947  995 1007 1
   948  997  998 1
   949  997  999 1
   950  997 1003 1
   951  999 1000 1
   952  999 1001 1
   953  999 1002 1
   954 1003 1004 1
   955 1003 1005 1
   956 1003 1006 1
   957 1007 1008 2
   958 1009 1010 1
   959 1009 1011 1
   960 1011 1012 1
   961 1011 1013 1
   962 1011 1028 1
   963 1013 1014 1
   964 1013 1015 1
   965 1013 1016 1
   966 1016 1017 2
   967 1016 1021 1
   968 1017 1018 1
   969 1017 1019 1
   970 1019 1020 1
   971 1019 1025 2
   972 1021 1022 1
   973 1021 1023 2
   974 1023 1024 1
   975 1023 1025 1
   976 1025 1026 1
   977 1026 1027 1
   978 1028 1029 2
   979 1030 1031 1
   980 1030 1032 1
   981 1032 1033 1
   982 1032 1034 1
   983 1032 1039 1
   984 1034 1035 1
   985 1034 1036 1
   986 1034 1037 1
   987 1037 1038 1
   988 1039 1040 2
   989 1041 1042 1
   990 1041 1043 1
   991 1043 1044 1
   992 1043 1045 1
   993 1043 1050 1
   994 1045 1046 1
   995 1045 1047 1
   996 1045 1048 1
   997 1048 1049 1
   998 1050 1051 2
   999 1052 1053 1
  1000 1052 1054 1
  1001 1054 1055 1
  1002 1054 1056 1
  1003 1054 1064 1
  1004 1056 1057 1
  1005 1056 1058 1
  1006 1056 1059 1
  1007 1059 1060 2
  1008 1059 1061 1
  1009 1061 1062 1
  1010 1061 1063 1
  1011 1064 1065 2
  1012 1066 1067 1
  1013 1066 1068 1
  1014 1068 1069 1
  1015 1068 1070 1
  1016 1068 1076 1
  1017 1070 1071 1
  1018 1070 1072 1
  1019 1070 1073 1
  1020 1073 1074 2
  1021 1073 1075 1
  1022 1076 1077 2
  1023 1078 1079 1
  1024 1078 1080 1
  1025 1080 1081 1
  1026 1080 1082 1
  1027 1080 1095 1
  1028 1082 1083 1
  1029 1082 1084 1
  1030 1082 1085 1
  1031 1085 1086 1
  1032 1085 1087 1
  1033 1085 1091 1
  1034 1087 1088 1
  1035 1087 1089 1
  1036 1087 1090 1
  1037 1091 1092 1
  1038 1091 1093 1
  1039 1091 1094 1
  1040 1095 1096 2
  1041 1097 1098 1
  1042 1097 1099 1
  1043 1099 1100 1
  1044 1099 1101 1
  1045 1099 1114 1
  1046 1101 1102 1
  1047 1101 1103 1
  1048 1101 1104 1
  1049 1104 1105 1
  1050 1104 1106 1
  1051 1104 1110 1
  1052 1106 1107 1
  1053 1106 1108 1
  1054 1106 1109 1
  1055 1110 1111 1
  1056 1110 1112 1
  1057 1110 1113 1
  1058 1114 1115 2
  1059 1116 1117 1
  1060 1116 1118 1
  1061 1118 1119 1
  1062 1118 1120 1
  1063 1118 1121 1
  1064 1121 1122 2
  1065 1123 1124 1
  1066 1123 1125 1
  1067 1125 1126 1
  1068 1125 1127 1
  1069 1125 1133 1
  1070 1127 1128 1
  1071 1127 1129 1
  1072 1127 1130 1
  1073 1130 1131 2
  1074 1130 1132 1
  1075 1133 1134 2
  1076 1135 1136 1
  1077 1135 1137 1
  1078 1137 1138 1
  1079 1137 1139 1
  1080 1137 1152 1
  1081 1139 1140 1
  1082 1139 1141 1
  1083 1139 1142 1
  1084 1142 1143 1
  1085 1142 1144 1
  1086 1142 1148 1
  1087 1144 1145 1
  1088 1144 1146 1
  1089 1144 1147 1
  1090 1148 1149 1
  1091 1148 1150 1
  1092 1148 1151 1
  1093 1152 1153 2
  1094 1154 1155 1
  1095 1154 1156 1
  1096 1156 1157 1
  1097 1156 1158 1
  1098 1156 1172 1
  1099 1158 1159 1
  1100 1158 1160 1
  1101 1158 1161 1
  1102 1161 1162 2
  1103 1161 1164 1
  1104 1162 1163 1
  1105 1162 1166 1
  1106 1164 1165 1
  1107 1164 1168 2
  1108 1166 1167 1
  1109 1166 1170 2
  1110 1168 1169 1
  1111 1168 1170 1
  1112 1170 1171 1
  1113 1172 1173 2
  1114 1174 1175 1
  1115 1174 1176 1
  1116 1176 1177 1
  1117 1176 1178 1
  1118 1176 1179 1
  1119 1179 1180 2
  1120 1181 1182 1
  1121 1181 1183 1
  1122 1183 1184 1
  1123 1183 1185 1
  1124 1183 1195 1
  1125 1185 1186 1
  1126 1185 1187 1
  1127 1185 1191 1
  1128 1187 1188 1
  1129 1187 1189 1
  1130 1187 1190 1
  1131 1191 1192 1
  1132 1191 1193 1
  1133 1191 1194 1
  1134 1195 1196 2
  1135 1197 1201 1
  1136 1198 1197 1
  1137 1198 1199 1
  1138 1198 1200 1
  1139 1201 1202 1
  1140 1201 1203 1
  1141 1201 1209 1
  1142 1203 1204 1
  1143 1203 1205 1
  1144 1203 1206 1
  1145 1206 1198 1
  1146 1206 1207 1
  1147 1206 1208 1
  1148 1209 1210 2
  1149 1211 1212 1
  1150 1211 1213 1
  1151 1213 1214 1
  1152 1213 1215 1
  1153 1213 1220 1
  1154 1215 1216 1
  1155 1215 1217 1
  1156 1215 1218 1
  1157 1218 1219 1
  1158 1220 1221 2
  1159 1222 1223 1
  1160 1222 1224 1
  1161 1224 1225 1
  1162 1224 1226 1
  1163 1224 1240 1
  1164 1226 1227 1
  1165 1226 1228 1
  1166 1226 1229 1
  1167 1229 1230 2
  1168 1229 1232 1
  1169 1230 1231 1
  1170 1230 1234 1
  1171 1232 1233 1
  1172 1232 1236 2
  1173 1234 1235 1
  1174 1234 1238 2
  1175 1236 1237 1
  1176 1236 1238 1
  1177 1238 1239 1
  1178 1240 1241 2
  1179 1242 1243 1
  1180 1242 1244 1
  1181 1244 1245 1
  1182 1244 1246 1
  1183 1244 1251 1
  1184 1246 1247 1
  1185 1246 1248 1
  1186 1246 1249 1
  1187 1249 1250 1
  1188 1251 1252 2
  1189 1253 1254 1
  1190 1253 1255 1
  1191 1255 1256 1
  1192 1255 1257 1
  1193 1255 1267 1
  1194 1257 1258 1
  1195 1257 1259 1
  1196 1257 1263 1
  1197 1259 1260 1
  1198 1259 1261 1
  1199 1259 1262 1
  1200 1263 1264 1
  1201 1263 1265 1
  1202 1263 1266 1
  1203 1267 1268 2
  1204 1269 1270 1
  1205 1269 1271 1
  1206 1271 1272 1
  1207 1271 1273 1
  1208 1271 1289 1
  1209 1273 1274 1
  1210 1273 1275 1
  1211 1273 1276 1
  1212 1276 1277 1
  1213 1276 1278 1
  1214 1276 1279 1
  1215 1279 1280 1
  1216 1279 1281 1
  1217 1279 1282 1
  1218 1282 1283 1
  1219 1282 1284 1
  1220 1282 1285 1
  1221 1285 1286 1
  1222 1285 1287 1
  1223 1285 1288 1
  1224 1289 1290 2
  1225 1291 1292 1
  1226 1291 1293 1
  1227 1293 1294 1
  1228 1293 1295 1
  1229 1293 1304 1
  1230 1295 1296 1
  1231 1295 1297 1
  1232 1295 1298 1
  1233 1298 1299 1
  1234 1298 1300 1
  1235 1298 1301 1
  1236 1301 1302 2
  1237 1301 1303 1
  1238 1304 1305 2
  1239 1306 1307 1
  1240 1306 1308 1
  1241 1308 1309 1
  1242 1308 1310 1
  1243 1308 1321 1
  1244 1310 1311 1
  1245 1310 1312 1
  1246 1310 1313 1
  1247 1313 1314 1
  1248 1313 1319 2
  1249 1314 1315 2
  1250 1315 1316 1
  1251 1315 1317 1
  1252 1317 1318 1
  1253 1319 1317 1
  1254 1319 1320 1
  1255 1321 1322 2
  1256 1323 1324 1
  1257 1323 1325 1
  1258 1325 1326 1
  1259 1325 1327 1
  1260 1325 1345 1
  1261 1327 1328 1
  1262 1327 1329 1
  1263 1327 1330 1
  1264 1330 1331 1
  1265 1330 1332 1
  1266 1330 1333 1
  1267 1333 1334 1
  1268 1333 1335 1
  1269 1333 1336 1
  1270 1336 1337 1
  1271 1336 1338 1
  1272 1338 1339 2
  1273 1338 1342 1
  1274 1339 1340 1
  1275 1339 1341 1
  1276 1342 1343 1
  1277 1342 1344 1
  1278 1345 1346 2
  1279 1347 1348 1
  1280 1347 1349 1
  1281 1349 1350 1
  1282 1349 1351 1
  1283 1349 1367 1
  1284 1351 1352 1
  1285 1351 1353 1
  1286 1351 1354 1
  1287 1354 1355 1
  1288 1354 1356 1
  1289 1354 1357 1
  1290 1357 1358 1
  1291 1357 1359 1
  1292 1357 1360 1
  1293 1360 1361 1
  1294 1360 1362 1
  1295 1360 1363 1
  1296 1363 1364 1
  1297 1363 1365 1
  1298 1363 1366 1
  1299 1367 1368 2
  1300 1369 1370 1
  1301 1369 1371 1
  1302 1371 1372 1
  1303 1371 1373 1
  1304 1371 1386 1
  1305 1373 1374 1
  1306 1373 1375 1
  1307 1373 1379 1
  1308 1375 1376 1
  1309 1375 1377 1
  1310 1375 1378 1
  1311 1379 1380 1
  1312 1379 1381 1
  1313 1379 1382 1
  1314 1382 1383 1
  1315 1382 1384 1
  1316 1382 1385 1
  1317 1386 1387 2
  1318 1388 1389 1
  1319 1388 1390 1
  1320 1390 1391 1
  1321 1390 1392 1
  1322 1390 1407 1
  1323 1392 1393 1
  1324 1392 1394 1
  1325 1392 1395 1
  1326 1395 1396 2
  1327 1395 1400 1
  1328 1396 1397 1
  1329 1396 1398 1
  1330 1398 1399 1
  1331 1398 1404 2
  1332 1400 1401 1
  1333 1400 1402 2
  1334 1402 1403 1
  1335 1402 1404 1
  1336 1404 1405 1
  1337 1405 1406 1
  1338 1407 1408 2
  1339 1409 1410 1
  1340 1409 1411 1
  1341 1411 1412 1
  1342 1411 1413 1
  1343 1411 1421 1
  1344 1413 1414 1
  1345 1413 1415 1
  1346 1413 1417 1
  1347 1415 1416 1
  1348 1417 1418 1
  1349 1417 1419 1
  1350 1417 1420 1
  1351 1421 1422 2
  1352 1423 1424 1
  1353 1423 1425 1
  1354 1425 1426 1
  1355 1425 1427 1
  1356 1425 1438 1
  1357 1427 1428 1
  1358 1427 1429 1
  1359 1427 1430 1
  1360 1430 1431 1
  1361 1430 1432 1
  1362 1430 1433 1
  1363 1433 1434 1
  1364 1434 1435 1
  1365 1434 1436 1
  1366 1434 1437 1
  1367 1438 1439 2
  1368 1440 1441 1
  1369 1440 1442 1
  1370 1442 1443 1
  1371 1442 1444 1
  1372 1442 1457 1
  1373 1444 1445 1
  1374 1444 1446 1
  1375 1444 1450 1
  1376 1446 1447 1
  1377 1446 1448 1
  1378 1446 1449 1
  1379 1450 1451 1
  1380 1450 1452 1
  1381 1450 1453 1
  1382 1453 1454 1
  1383 1453 1455 1
  1384 1453 1456 1
  1385 1457 1458 2
  1386 1459 1460 1
  1387 1459 1461 1
  1388 1461 1462 1
  1389 1461 1463 1
  1390 1461 1478 1
  1391 1463 1464 1
  1392 1463 1465 1
  1393 1463 1466 1
  1394 1466 1467 2
  1395 1466 1471 1
  1396 1467 1468 1
  1397 1467 1469 1
  1398 1469 1470 1
  1399 1469 1475 2
  1400 1471 1472 1
  1401 1471 1473 2
  1402 1473 1474 1
  1403 1473 1475 1
  1404 1475 1476 1
  1405 1476 1477 1
  1406 1478 1479 2
  1407 1480 1481 1
  1408 1480 1482 1
  1409 1482 1483 1
  1410 1482 1484 1
  1411 1482 1502 1
  1412 1484 1485 1
  1413 1484 1486 1
  1414 1484 1487 1
  1415 1487 1488 1
  1416 1487 1489 1
  1417 1487 1490 1
  1418 1490 1491 1
  1419 1490 1492 1
  1420 1490 1493 1
  1421 1493 1494 1
  1422 1493 1495 1
  1423 1495 1496 2
  1424 1495 1499 1
  1425 1496 1497 1
  1426 1496 1498 1
  1427 1499 1500 1
  1428 1499 1501 1
  1429 1502 1503 2
  1430 1504 1505 1
  1431 1504 1506 1
  1432 1506 1507 1
  1433 1506 1508 1
  1434 1506 1516 1
  1435 1508 1509 1
  1436 1508 1510 1
  1437 1508 1511 1
  1438 1511 1512 2
  1439 1511 1513 1
  1440 1513 1514 1
  1441 1513 1515 1
  1442 1516 1517 2
  1443 1518 1519 1
  1444 1518 1520 1
  1445 1520 1521 1
  1446 1520 1522 1
  1447 1520 1535 1
  1448 1522 1523 1
  1449 1522 1524 1
  1450 1522 1525 1
  1451 1525 1526 1
  1452 1525 1527 1
  1453 1525 1531 1
  1454 1527 1528 1
  1455 1527 1529 1
  1456 1527 1530 1
  1457 1531 1532 1
  1458 1531 1533 1
  1459 1531 1534 1
  1460 1535 1536 2
  1461 1537 1538 1
  1462 1537 1539 1
  1463 1539 1540 1
  1464 1539 1541 1
  1465 1539 1551 1
  1466 1541 1542 1
  1467 1541 1543 1
  1468 1541 1547 1
  1469 1543 1544 1
  1470 1543 1545 1
  1471 1543 1546 1
  1472 1547 1548 1
  1473 1547 1549 1
  1474 1547 1550 1
  1475 1551 1552 2
  1476 1553 1554 1
  1477 1553 1555 1
  1478 1555 1556 1
  1479 1555 1557 1
  1480 1555 1567 1
  1481 1557 1558 1
  1482 1557 1559 1
  1483 1557 1563 1
  1484 1559 1560 1
  1485 1559 1561 1
  1486 1559 1562 1
  1487 1563 1564 1
  1488 1563 1565 1
  1489 1563 1566 1
  1490 1567 1568 2
  1491 1569 1570 1
  1492 1569 1571 1
  1493 1571 1572 1
  1494 1571 1573 1
  1495 1571 1583 1
  1496 1573 1574 1
  1497 1573 1575 1
  1498 1573 1579 1
  1499 1575 1576 1
  1500 1575 1577 1
  1501 1575 1578 1
  1502 1579 1580 1
  1503 1579 1581 1
  1504 1579 1582 1
  1505 1583 1584 2
  1506 1585 1586 1
  1507 1585 1587 1
  1508 1587 1588 1
  1509 1587 1589 1
  1510 1587 1597 1
  1511 1589 1590 1
  1512 1589 1591 1
  1513 1589 1592 1
  1514 1592 1593 2
  1515 1592 1594 1
  1516 1594 1595 1
  1517 1594 1596 1
  1518 1597 1598 2
  1519 1597 1599 1
  1520    7    9 1
  1521   18   20 1
  1522   35   37 1
  1523   54   56 1
  1524   68   70 1
  1525   78   80 1
  1526   89   91 1
  1527  104  106 1
  1528  121  123 1
  1529  136  138 1
  1530  150  152 1
  1531  169  171 1
  1532  185  187 1
  1533  209  211 1
  1534  223  225 1
  1535  245  247 1
  1536  259  261 1
  1537  278  280 1
  1538  297  299 1
  1539  316  318 1
  1540  338  340 1
  1541  357  359 1
  1542  376  378 1
  1543  398  400 1
  1544  409  411 1
  1545  425  427 1
  1546  432  434 1
  1547  442  444 1
  1548  459  461 1
  1549  481  483 1
  1550  493  495 1
  1551  507  509 1
  1552  528  530 1
  1553  542  544 1
  1554  559  561 1
  1555  581  583 1
  1556  596  598 1
  1557  612  614 1
  1558  631  633 1
  1559  651  653 1
  1560  672  674 1
  1561  691  693 1
  1562  698  700 1
  1563  715  717 1
  1564  736  738 1
  1565  755  757 1
  1566  772  774 1
  1567  786  788 1
  1568  808  810 1
  1569  832  834 1
  1570  851  853 1
  1571  872  874 1
  1572  884  886 1
  1573  899  901 1
  1574  921  923 1
  1575  938  940 1
  1576  955  957 1
  1577  972  974 1
  1578  991  993 1
  1579 1007 1009 1
  1580 1028 1030 1
  1581 1039 1041 1
  1582 1050 1052 1
  1583 1064 1066 1
  1584 1076 1078 1
  1585 1095 1097 1
  1586 1114 1116 1
  1587 1121 1123 1
  1588 1133 1135 1
  1589 1152 1154 1
  1590 1172 1174 1
  1591 1179 1181 1
  1592 1195 1197 1
  1593 1209 1211 1
  1594 1220 1222 1
  1595 1240 1242 1
  1596 1251 1253 1
  1597 1267 1269 1
  1598 1289 1291 1
  1599 1304 1306 1
  1600 1321 1323 1
  1601 1345 1347 1
  1602 1367 1369 1
  1603 1386 1388 1
  1604 1407 1409 1
  1605 1421 1423 1
  1606 1438 1440 1
  1607 1457 1459 1
  1608 1478 1480 1
  1609 1502 1504 1
  1610 1516 1518 1
  1611 1535 1537 1
  1612 1551 1553 1
  1613 1567 1569 1
  1614 1583 1585 1
@<SCITEGIC>MOL_PROPERTY
__PDBRemarks__
SciTegic.value.StringValue
HEADER    LIGASE                                  29-APR-04   1T4E
TITLE     STRUCTURE OF HUMAN MDM2 IN COMPLEX WITH A BENZODIAZEPINE INHIBITOR
COMPND    MOL_ID: 1;
COMPND   2 MOLECULE: UBIQUITIN-PROTEIN LIGASE E3 MDM2;
COMPND   3 CHAIN: A, B;
COMPND   4 FRAGMENT: P53-BINDING DOMAIN;
COMPND   5 SYNONYM: P53-BINDING PROTEIN MDM2, ONCOPROTEIN MDM2, DOUBLE MINUTE 2
COMPND   6 PROTEIN, HDM2;
COMPND   7 EC: 6.3.2.-;
COMPND   8 ENGINEERED: YES;
COMPND   9 MUTATION: YES
SOURCE    MOL_ID: 1;
SOURCE   2 ORGANISM_SCIENTIFIC: HOMO SAPIENS;
SOURCE   3 ORGANISM_COMMON: HUMAN;
SOURCE   4 ORGANISM_TAXID: 9606;
SOURCE   5 GENE: MDM2;
SOURCE   6 EXPRESSION_SYSTEM: ESCHERICHIA COLI BL21;
SOURCE   7 EXPRESSION_SYSTEM_TAXID: 511693;
SOURCE   8 EXPRESSION_SYSTEM_STRAIN: BL21;
SOURCE   9 EXPRESSION_SYSTEM_VECTOR_TYPE: PLASMID;
SOURCE  10 EXPRESSION_SYSTEM_PLASMID: PGEX4T-3
KEYWDS    MDM2-INHIBITOR COMPLEX, LIGASE
EXPDTA    X-RAY DIFFRACTION
AUTHOR    B.L.GRASBERGER,C.SCHUBERT,H.K.KOBLISH,T.E.CARVER,C.F.FRANKS,S.Y.ZHAO,
AUTHOR   2 T.LU,L.V.LAFRANCE,D.J.PARKS
REVDAT   5   31-JAN-18 1T4E    1       REMARK
REVDAT   4   16-NOV-11 1T4E    1       VERSN  HETATM
REVDAT   3   24-FEB-09 1T4E    1       VERSN
REVDAT   2   12-APR-05 1T4E    1       JRNL
REVDAT   1   08-FEB-05 1T4E    0
JRNL        AUTH   B.L.GRASBERGER,T.LU,C.SCHUBERT,D.J.PARKS,T.E.CARVER,
JRNL        AUTH 2 H.K.KOBLISH,M.D.CUMMINGS,L.V.LAFRANCE
JRNL        TITL   DISCOVERY AND COCRYSTAL STRUCTURE OF BENZODIAZEPINEDIONE
JRNL        TITL 2 HDM2 ANTAGONISTS THAT ACTIVATE P53 IN CELLS
JRNL        REF    J.MED.CHEM.                   V.  48   909 2005
JRNL        REFN                   ISSN 0022-2623
JRNL        PMID   15715460
JRNL        DOI    10.1021/JM049137G
REMARK   2
REMARK   2 RESOLUTION.    2.60 ANGSTROMS.
REMARK   3
REMARK   3 REFINEMENT.
REMARK   3   PROGRAM     : CNX 2000.1
REMARK   3   AUTHORS     : BRUNGER,ADAMS,CLORE,DELANO,GROS,GROSSE-
REMARK   3               : KUNSTLEVE,JIANG,KUSZEWSKI,NILGES,PANNU,
REMARK   3               : READ,RICE,SIMONSON,WARREN,MOLECULAR
REMARK   3               : SIMULATIONS (BADGER,BERARD,KUMAR,SZALMA,
REMARK   3               : YIP,DZAKULA)
REMARK   3
REMARK   3  DATA USED IN REFINEMENT.
REMARK   3   RESOLUTION RANGE HIGH (ANGSTROMS) : 2.60
REMARK   3   RESOLUTION RANGE LOW  (ANGSTROMS) : 55.91
REMARK   3   DATA CUTOFF            (SIGMA(F)) : 0.000
REMARK   3   DATA CUTOFF HIGH         (ABS(F)) : 1742754.280
REMARK   3   DATA CUTOFF LOW          (ABS(F)) : 0.0000
REMARK   3   COMPLETENESS (WORKING+TEST)   (%) : 98.7
REMARK   3   NUMBER OF REFLECTIONS             : 12914
REMARK   3
REMARK   3  FIT TO DATA USED IN REFINEMENT.
REMARK   3   CROSS-VALIDATION METHOD          : THROUGHOUT
REMARK   3   FREE R VALUE TEST SET SELECTION  : RANDOM
REMARK   3   R VALUE     (WORKING + TEST SET) : 0.239
REMARK   3   R VALUE            (WORKING SET) : 0.239
REMARK   3   FREE R VALUE                     : 0.276
REMARK   3   FREE R VALUE TEST SET SIZE   (%) : 7.400
REMARK   3   FREE R VALUE TEST SET COUNT      : 950
REMARK   3   ESTIMATED ERROR OF FREE R VALUE  : 0.009
REMARK   3
REMARK   3  FIT/AGREEMENT OF MODEL WITH ALL DATA.
REMARK   3   R VALUE     (WORKING + TEST SET, NO CUTOFF) : NULL
REMARK   3   R VALUE            (WORKING SET, NO CUTOFF) : NULL
REMARK   3   FREE R VALUE                    (NO CUTOFF) : NULL
REMARK   3   FREE R VALUE TEST SET SIZE   (%, NO CUTOFF) : NULL
REMARK   3   FREE R VALUE TEST SET COUNT     (NO CUTOFF) : NULL
REMARK   3   ESTIMATED ERROR OF FREE R VALUE (NO CUTOFF) : NULL
REMARK   3   TOTAL NUMBER OF REFLECTIONS     (NO CUTOFF) : 12914
REMARK   3
REMARK   3  FIT IN THE HIGHEST RESOLUTION BIN.
REMARK   3   TOTAL NUMBER OF BINS USED           : 6
REMARK   3   BIN RESOLUTION RANGE HIGH       (A) : 2.60
REMARK   3   BIN RESOLUTION RANGE LOW        (A) : 2.76
REMARK   3   BIN COMPLETENESS (WORKING+TEST) (%) : 93.10
REMARK   3   REFLECTIONS IN BIN    (WORKING SET) : 1847
REMARK   3   BIN R VALUE           (WORKING SET) : 0.3140
REMARK   3   BIN FREE R VALUE                    : 0.3330
REMARK   3   BIN FREE R VALUE TEST SET SIZE  (%) : 7.50
REMARK   3   BIN FREE R VALUE TEST SET COUNT     : 149
REMARK   3   ESTIMATED ERROR OF BIN FREE R VALUE : 0.027
REMARK   3
REMARK   3  NUMBER OF NON-HYDROGEN ATOMS USED IN REFINEMENT.
REMARK   3   PROTEIN ATOMS            : 1568
REMARK   3   NUCLEIC ACID ATOMS       : 0
REMARK   3   HETEROGEN ATOMS          : 64
REMARK   3   SOLVENT ATOMS            : 50
REMARK   3
REMARK   3  B VALUES.
REMARK   3   FROM WILSON PLOT           (A**2) : 17.80
REMARK   3   MEAN B VALUE      (OVERALL, A**2) : 27.40
REMARK   3   OVERALL ANISOTROPIC B VALUE.
REMARK   3    B11 (A**2) : -5.54000
REMARK   3    B22 (A**2) : -5.54000
REMARK   3    B33 (A**2) : 11.08000
REMARK   3    B12 (A**2) : -0.13000
REMARK   3    B13 (A**2) : 0.00000
REMARK   3    B23 (A**2) : 0.00000
REMARK   3
REMARK   3  ESTIMATED COORDINATE ERROR.
REMARK   3   ESD FROM LUZZATI PLOT        (A) : 0.34
REMARK   3   ESD FROM SIGMAA              (A) : 0.42
REMARK   3   LOW RESOLUTION CUTOFF        (A) : 5.00
REMARK   3
REMARK   3  CROSS-VALIDATED ESTIMATED COORDINATE ERROR.
REMARK   3   ESD FROM C-V LUZZATI PLOT    (A) : 0.41
REMARK   3   ESD FROM C-V SIGMAA          (A) : 0.45
REMARK   3
REMARK   3  RMS DEVIATIONS FROM IDEAL VALUES.
REMARK   3   BOND LENGTHS                 (A) : 0.008
REMARK   3   BOND ANGLES            (DEGREES) : 1.300
REMARK   3   DIHEDRAL ANGLES        (DEGREES) : 20.60
REMARK   3   IMPROPER ANGLES        (DEGREES) : 0.830
REMARK   3
REMARK   3  ISOTROPIC THERMAL MODEL : RESTRAINED
REMARK   3
REMARK   3  ISOTROPIC THERMAL FACTOR RESTRAINTS.    RMS    SIGMA
REMARK   3   MAIN-CHAIN BOND              (A**2) : 1.360 ; 1.500
REMARK   3   MAIN-CHAIN ANGLE             (A**2) : 2.370 ; 2.000
REMARK   3   SIDE-CHAIN BOND              (A**2) : 1.890 ; 2.000
REMARK   3   SIDE-CHAIN ANGLE             (A**2) : 2.960 ; 2.500
REMARK   3
REMARK   3  BULK SOLVENT MODELING.
REMARK   3   METHOD USED : FLAT MODEL
REMARK   3   KSOL        : 0.37
REMARK   3   BSOL        : 25.28
REMARK   3
REMARK   3  NCS MODEL : NULL
REMARK   3
REMARK   3  NCS RESTRAINTS.                         RMS   SIGMA/WEIGHT
REMARK   3   GROUP  1  POSITIONAL            (A) : NULL  ; NULL
REMARK   3   GROUP  1  B-FACTOR           (A**2) : NULL  ; NULL
REMARK   3
REMARK   3  PARAMETER FILE  1  : PROTEIN_REP.PARAM
REMARK   3  PARAMETER FILE  2  : WATER_REP.PARAM
REMARK   3  PARAMETER FILE  3  : DCB.PAR
REMARK   3  PARAMETER FILE  4  : NULL
REMARK   3  TOPOLOGY FILE  1   : PROTEIN.TOP
REMARK   3  TOPOLOGY FILE  2   : DCB.TOP
REMARK   3  TOPOLOGY FILE  3   : WATER.TOP
REMARK   3  TOPOLOGY FILE  4   : NULL
REMARK   3
REMARK   3  OTHER REFINEMENT REMARKS: NULL
REMARK   4
REMARK   4 1T4E COMPLIES WITH FORMAT V. 3.30, 13-JUL-11
REMARK 100
REMARK 100 THIS ENTRY HAS BEEN PROCESSED BY RCSB ON 05-MAY-04.
REMARK 100 THE DEPOSITION ID IS D_1000022297.
REMARK 200
REMARK 200 EXPERIMENTAL DETAILS
REMARK 200  EXPERIMENT TYPE                : X-RAY DIFFRACTION
REMARK 200  DATE OF DATA COLLECTION        : 29-OCT-01
REMARK 200  TEMPERATURE           (KELVIN) : 120
REMARK 200  PH                             : 6.5
REMARK 200  NUMBER OF CRYSTALS USED        : 1
REMARK 200
REMARK 200  SYNCHROTRON              (Y/N) : N
REMARK 200  RADIATION SOURCE               : ROTATING ANODE
REMARK 200  BEAMLINE                       : NULL
REMARK 200  X-RAY GENERATOR MODEL          : MACSCIENCE
REMARK 200  MONOCHROMATIC OR LAUE    (M/L) : M
REMARK 200  WAVELENGTH OR RANGE        (A) : 1.5418
REMARK 200  MONOCHROMATOR                  : MIRRORS
REMARK 200  OPTICS                         : OSMIC BLUE
REMARK 200
REMARK 200  DETECTOR TYPE                  : CCD
REMARK 200  DETECTOR MANUFACTURER          : BRUKER SMART 6000
REMARK 200  INTENSITY-INTEGRATION SOFTWARE : PROTEUM PLUS
REMARK 200  DATA SCALING SOFTWARE          : PROTEUM PLUS
REMARK 200
REMARK 200  NUMBER OF UNIQUE REFLECTIONS   : 15112
REMARK 200  RESOLUTION RANGE HIGH      (A) : 2.400
REMARK 200  RESOLUTION RANGE LOW       (A) : 56.000
REMARK 200  REJECTION CRITERIA  (SIGMA(I)) : -3.000
REMARK 200
REMARK 200 OVERALL.
REMARK 200  COMPLETENESS FOR RANGE     (%) : 91.3
REMARK 200  DATA REDUNDANCY                : 4.200
REMARK 200  R MERGE                    (I) : 0.16000
REMARK 200  R SYM                      (I) : NULL
REMARK 200  <I/SIGMA(I)> FOR THE DATA SET  : 4.6000
REMARK 200
REMARK 200 IN THE HIGHEST RESOLUTION SHELL.
REMARK 200  HIGHEST RESOLUTION SHELL, RANGE HIGH (A) : 2.40
REMARK 200  HIGHEST RESOLUTION SHELL, RANGE LOW  (A) : 2.54
REMARK 200  COMPLETENESS FOR SHELL     (%) : 97.1
REMARK 200  DATA REDUNDANCY IN SHELL       : NULL
REMARK 200  R MERGE FOR SHELL          (I) : 0.54800
REMARK 200  R SYM FOR SHELL            (I) : NULL
REMARK 200  <I/SIGMA(I)> FOR SHELL         : 0.920
REMARK 200
REMARK 200 DIFFRACTION PROTOCOL: SINGLE WAVELENGTH
REMARK 200 METHOD USED TO DETERMINE THE STRUCTURE: MOLECULAR REPLACEMENT
REMARK 200 SOFTWARE USED: CNX 2000.1
REMARK 200 STARTING MODEL: PDB ENTRY 1T4F
REMARK 200
REMARK 200 REMARK: NULL
REMARK 280
REMARK 280 CRYSTAL
REMARK 280 SOLVENT CONTENT, VS   (%): 73.30
REMARK 280 MATTHEWS COEFFICIENT, VM (ANGSTROMS**3/DA): 4.65
REMARK 280
REMARK 280 CRYSTALLIZATION CONDITIONS: (NH4)2SO4, PEG400, NASCN, PH 6.5,
REMARK 280  VAPOR DIFFUSION, HANGING DROP, TEMPERATURE 277.0K
REMARK 290
REMARK 290 CRYSTALLOGRAPHIC SYMMETRY
REMARK 290 SYMMETRY OPERATORS FOR SPACE GROUP: P 32 2 1
REMARK 290
REMARK 290      SYMOP   SYMMETRY
REMARK 290     NNNMMM   OPERATOR
REMARK 290       1555   X,Y,Z
REMARK 290       2555   -Y,X-Y,Z+2/3
REMARK 290       3555   -X+Y,-X,Z+1/3
REMARK 290       4555   Y,X,-Z
REMARK 290       5555   X-Y,-Y,-Z+1/3
REMARK 290       6555   -X,-X+Y,-Z+2/3
REMARK 290
REMARK 290     WHERE NNN -> OPERATOR NUMBER
REMARK 290           MMM -> TRANSLATION VECTOR
REMARK 290
REMARK 290 CRYSTALLOGRAPHIC SYMMETRY TRANSFORMATIONS
REMARK 290 THE FOLLOWING TRANSFORMATIONS OPERATE ON THE ATOM/HETATM
REMARK 290 RECORDS IN THIS ENTRY TO PRODUCE CRYSTALLOGRAPHICALLY
REMARK 290 RELATED MOLECULES.
REMARK 290   SMTRY1   1  1.000000  0.000000  0.000000        0.00000
REMARK 290   SMTRY2   1  0.000000  1.000000  0.000000        0.00000
REMARK 290   SMTRY3   1  0.000000  0.000000  1.000000        0.00000
REMARK 290   SMTRY1   2 -0.500000 -0.866025  0.000000        0.00000
REMARK 290   SMTRY2   2  0.866025 -0.500000  0.000000        0.00000
REMARK 290   SMTRY3   2  0.000000  0.000000  1.000000       49.35867
REMARK 290   SMTRY1   3 -0.500000  0.866025  0.000000        0.00000
REMARK 290   SMTRY2   3 -0.866025 -0.500000  0.000000        0.00000
REMARK 290   SMTRY3   3  0.000000  0.000000  1.000000       24.67933
REMARK 290   SMTRY1   4 -0.500000  0.866025  0.000000        0.00000
REMARK 290   SMTRY2   4  0.866025  0.500000  0.000000        0.00000
REMARK 290   SMTRY3   4  0.000000  0.000000 -1.000000        0.00000
REMARK 290   SMTRY1   5  1.000000  0.000000  0.000000        0.00000
REMARK 290   SMTRY2   5  0.000000 -1.000000  0.000000        0.00000
REMARK 290   SMTRY3   5  0.000000  0.000000 -1.000000       24.67933
REMARK 290   SMTRY1   6 -0.500000 -0.866025  0.000000        0.00000
REMARK 290   SMTRY2   6 -0.866025  0.500000  0.000000        0.00000
REMARK 290   SMTRY3   6  0.000000  0.000000 -1.000000       49.35867
REMARK 290
REMARK 290 REMARK: NULL
REMARK 300
REMARK 300 BIOMOLECULE: 1
REMARK 300 SEE REMARK 350 FOR THE AUTHOR PROVIDED AND/OR PROGRAM
REMARK 300 GENERATED ASSEMBLY INFORMATION FOR THE STRUCTURE IN
REMARK 300 THIS ENTRY. THE REMARK MAY ALSO PROVIDE INFORMATION ON
REMARK 300 BURIED SURFACE AREA.
REMARK 350
REMARK 350 COORDINATES FOR A COMPLETE MULTIMER REPRESENTING THE KNOWN
REMARK 350 BIOLOGICALLY SIGNIFICANT OLIGOMERIZATION STATE OF THE
REMARK 350 MOLECULE CAN BE GENERATED BY APPLYING BIOMT TRANSFORMATIONS
REMARK 350 GIVEN BELOW.  BOTH NON-CRYSTALLOGRAPHIC AND
REMARK 350 CRYSTALLOGRAPHIC OPERATIONS ARE GIVEN.
REMARK 350
REMARK 350 BIOMOLECULE: 1
REMARK 350 AUTHOR DETERMINED BIOLOGICAL UNIT: DIMERIC
REMARK 350 APPLY THE FOLLOWING TO CHAINS: A, B
REMARK 350   BIOMT1   1  1.000000  0.000000  0.000000        0.00000
REMARK 350   BIOMT2   1  0.000000  1.000000  0.000000        0.00000
REMARK 350   BIOMT3   1  0.000000  0.000000  1.000000        0.00000
REMARK 375
REMARK 375 SPECIAL POSITION
REMARK 375 THE FOLLOWING ATOMS ARE FOUND TO BE WITHIN 0.15 ANGSTROMS
REMARK 375 OF A SYMMETRY RELATED ATOM AND ARE ASSUMED TO BE ON SPECIAL
REMARK 375 POSITIONS.
REMARK 375
REMARK 375 ATOM RES CSSEQI
REMARK 375      HOH B 136  LIES ON A SPECIAL POSITION.
REMARK 500
REMARK 500 GEOMETRY AND STEREOCHEMISTRY
REMARK 500 SUBTOPIC: TORSION ANGLES
REMARK 500
REMARK 500 TORSION ANGLES OUTSIDE THE EXPECTED RAMACHANDRAN REGIONS:
REMARK 500 (M=MODEL NUMBER; RES=RESIDUE NAME; C=CHAIN IDENTIFIER;
REMARK 500 SSEQ=SEQUENCE NUMBER; I=INSERTION CODE).
REMARK 500
REMARK 500 STANDARD TABLE:
REMARK 500 FORMAT:(10X,I3,1X,A3,1X,A1,I4,A1,4X,F7.2,3X,F7.2)
REMARK 500
REMARK 500 EXPECTED VALUES: GJ KLEYWEGT AND TA JONES (1996). PHI/PSI-
REMARK 500 CHOLOGY: RAMACHANDRAN REVISITED. STRUCTURE 4, 1395 - 1400
REMARK 500
REMARK 500  M RES CSSEQI        PSI       PHI
REMARK 500    SER A  17      -85.74     54.94
REMARK 500    GLN A  18       52.64   -110.08
REMARK 500    PRO A  32      -55.33    -29.84
REMARK 500    GLN A  44       27.10   -151.91
REMARK 500    ASN A  79       33.02    -88.24
REMARK 500    GLN B  18       -2.04     58.79
REMARK 500    GLN B  44       45.36   -151.84
REMARK 500    GLN B  71       65.82   -151.85
REMARK 500
REMARK 500 REMARK: NULL
REMARK 800
REMARK 800 SITE
REMARK 800 SITE_IDENTIFIER: AC1
REMARK 800 EVIDENCE_CODE: SOFTWARE
REMARK 800 SITE_DESCRIPTION: BINDING SITE FOR RESIDUE DIZ A 112
REMARK 800
REMARK 800 SITE_IDENTIFIER: AC2
REMARK 800 EVIDENCE_CODE: SOFTWARE
REMARK 800 SITE_DESCRIPTION: BINDING SITE FOR RESIDUE DIZ B 112
REMARK 900
REMARK 900 RELATED ENTRIES
REMARK 900 RELATED ID: 1RV1   RELATED DB: PDB
REMARK 900 SAME PROTEIN, DIFFERENT CLONE, IN COMPLEX WITH A DIFFERENT INHIBITOR
REMARK 900 RELATED ID: 1YCR   RELATED DB: PDB
REMARK 900 SAME PROTEIN, DIFFERENT CLONE, IN COMPLEX WITH A P53 PEPTIDE
REMARK 900 RELATED ID: 1T4F   RELATED DB: PDB
REMARK 900 SAME PROTEIN, LONGER CLONE, IN COMPLEX WITH AN OPTIMIZED P53 PEPTIDE
DBREF  1T4E A   17   111  UNP    Q00987   MDM2_HUMAN      17    111
DBREF  1T4E B   17   111  UNP    Q00987   MDM2_HUMAN      17    111
SEQADV 1T4E GLY A   16  UNP  Q00987              CLONING ARTIFACT
SEQADV 1T4E GLY B   16  UNP  Q00987              CLONING ARTIFACT
HET    DIZ  A 112      32
HET    DIZ  B 112      32
HETNAM     DIZ (4-CHLOROPHENYL)[3-(4-CHLOROPHENYL)-7-IODO-2,5-DIOXO-1,
HETNAM   2 DIZ  2,3,5-TETRAHYDRO-4H-1,4-BENZODIAZEPIN-4-YL]ACETIC ACID
HETSYN     DIZ DI-CHLORO-BENZO-DIAZEPINE
FORMUL   3  DIZ    2(C23 H15 CL2 I N2 O4)
FORMUL   5  HOH   *50(H2 O)
CRYST1   98.486   98.486   74.038  90.00  90.00 120.00 P 32 2 1     12
ORIGX1      1.000000  0.000000  0.000000        0.00000
ORIGX2      0.000000  1.000000  0.000000        0.00000
ORIGX3      0.000000  0.000000  1.000000        0.00000
SCALE1      0.010154  0.005862  0.000000        0.00000
SCALE2      0.000000  0.011725  0.000000        0.00000
SCALE3      0.000000  0.000000  0.013507        0.00000

@<SCITEGIC>MOL_PROPERTY
__PDBSeqres__
SciTegic.value.StringValue
SEQRES   1 A   96  GLY SER GLN ILE PRO ALA SER GLU GLN GLU THR LEU VAL
SEQRES   2 A   96  ARG PRO LYS PRO LEU LEU LEU LYS LEU LEU LYS SER VAL
SEQRES   3 A   96  GLY ALA GLN LYS ASP THR TYR THR MET LYS GLU VAL LEU
SEQRES   4 A   96  PHE TYR LEU GLY GLN TYR ILE MET THR LYS ARG LEU TYR
SEQRES   5 A   96  ASP GLU LYS GLN GLN HIS ILE VAL TYR CYS SER ASN ASP
SEQRES   6 A   96  LEU LEU GLY ASP LEU PHE GLY VAL PRO SER PHE SER VAL
SEQRES   7 A   96  LYS GLU HIS ARG LYS ILE TYR THR MET ILE TYR ARG ASN
SEQRES   8 A   96  LEU VAL VAL VAL ASN
SEQRES   1 B   96  GLY SER GLN ILE PRO ALA SER GLU GLN GLU THR LEU VAL
SEQRES   2 B   96  ARG PRO LYS PRO LEU LEU LEU LYS LEU LEU LYS SER VAL
SEQRES   3 B   96  GLY ALA GLN LYS ASP THR TYR THR MET LYS GLU VAL LEU
SEQRES   4 B   96  PHE TYR LEU GLY GLN TYR ILE MET THR LYS ARG LEU TYR
SEQRES   5 B   96  ASP GLU LYS GLN GLN HIS ILE VAL TYR CYS SER ASN ASP
SEQRES   6 B   96  LEU LEU GLY ASP LEU PHE GLY VAL PRO SER PHE SER VAL
SEQRES   7 B   96  LYS GLU HIS ARG LYS ILE TYR THR MET ILE TYR ARG ASN
SEQRES   8 B   96  LEU VAL VAL VAL ASN

@<SCITEGIC>MOL_PROPERTY
Resolution
SciTegic.value.DoubleValue
2.600000

@<SCITEGIC>MOL_PROPERTY
REMARK99
SciTegic.value.StringValue
REMARK  99  MacroMolecule created from Mol2 file
REMARK  99  1T4E
REMARK  99  PROTEIN
REMARK  99  USER_CHARGES
REMARK  99
REMARK  99

@<SCITEGIC>MOL_PROPERTY
SEQRES
SciTegic.value.StringValue
SEQRES   1 A   96  GLY SER GLN ILE PRO ALA SER GLU GLN GLU THR LEU VAL
SEQRES   2 A   96  ARG PRO LYS PRO LEU LEU LEU LYS LEU LEU LYS SER VAL
SEQRES   3 A   96  GLY ALA GLN LYS ASP THR TYR THR MET LYS GLU VAL LEU
SEQRES   4 A   96  PHE TYR LEU GLY GLN TYR ILE MET THR LYS ARG LEU TYR
SEQRES   5 A   96  ASP GLU LYS GLN GLN HIS ILE VAL TYR CYS SER ASN ASP
SEQRES   6 A   96  LEU LEU GLY ASP LEU PHE GLY VAL PRO SER PHE SER VAL
SEQRES   7 A   96  LYS GLU HIS ARG LYS ILE TYR THR MET ILE TYR ARG ASN
SEQRES   8 A   96  LEU VAL VAL VAL ASN
SEQRES   1 B   96  GLY SER GLN ILE PRO ALA SER GLU GLN GLU THR LEU VAL
SEQRES   2 B   96  ARG PRO LYS PRO LEU LEU LEU LYS LEU LEU LYS SER VAL
SEQRES   3 B   96  GLY ALA GLN LYS ASP THR TYR THR MET LYS GLU VAL LEU
SEQRES   4 B   96  PHE TYR LEU GLY GLN TYR ILE MET THR LYS ARG LEU TYR
SEQRES   5 B   96  ASP GLU LYS GLN GLN HIS ILE VAL TYR CYS SER ASN ASP
SEQRES   6 B   96  LEU LEU GLY ASP LEU PHE GLY VAL PRO SER PHE SER VAL
SEQRES   7 B   96  LYS GLU HIS ARG LYS ILE TYR THR MET ILE TYR ARG ASN
SEQRES   8 B   96  LEU VAL VAL VAL ASN

@<SCITEGIC>MOL_PROPERTY
Forcefield
SciTegic.value.StringValue
CHARMm

@<SCITEGIC>MOL_PROPERTY
PartialChargeMethod
SciTegic.value.StringValue
MomanyRone

@<SCITEGIC>MOL_PROPERTY
UseResidueTemplateCharge
SciTegic.value.StringValue
True

@<SCITEGIC>MOL_PROPERTY
ForcefieldBase
SciTegic.value.StringValue
CHARMm

@<SCITEGIC>MOL_PROPERTY
ForcefieldFFML
SciTegic.value.StringValue
<?xml version="1.0" encoding="UTF-8"?>
<!DOCTYPE ffml SYSTEM "Ffml.dtd">
<ffml version="1.0">
<forcefield name="CHARMm" derivedFrom="CHARMm" base="CHARMm">
<atomTypes>
</atomTypes>
<parameters>
<angle atom1="NX" atom2="C" atom3="C6R">
<quadratic
refValue="117.5"
forceConstant="70"/>
</angle>
</parameters>
</forcefield>
</ffml>

@<SCITEGIC>MOL_PROPERTY
pI
SciTegic.value.DoubleValue
10.290000

@<SCITEGIC>MOL_PROPERTY
pH optimum
SciTegic.value.DoubleValue
8.200000

@<SCITEGIC>MOL_PROPERTY
 deltaE Deprot.
SciTegic.value.DoubleValue
-1984.199951

@<SCITEGIC>MOL_PROPERTY
pH list
SciTegic.value.StringValue
0.00 0.20 0.40 0.60 0.80 1.00 1.20 1.40 1.60 1.80 2.00 2.20 2.40 2.60 2.80 3.00 3.20 3.40 3.60 3.80 4.00 4.20 4.40 4.60 4.80 5.00 5.20 5.40 5.60 5.80 6.00 6.20 6.40 6.60 6.80 7.00 7.20 7.40 7.60 7.80
8.00 8.20 8.40 8.60 8.80 9.00 9.20 9.40 9.60 9.80 10.00 10.20 10.40 10.60 10.80 11.00 11.20 11.40 11.60 11.80 12.00 12.20 12.40 12.60 12.80 13.00 13.20 13.40 13.60 13.80

@<SCITEGIC>MOL_PROPERTY
Total Charge
SciTegic.value.StringValue
16.00 15.99 15.99 15.98 15.97 15.96 15.94 15.90 15.85 15.76 15.64 15.45 15.20 14.85 14.41 13.87 13.23 12.52 11.74 10.94 10.13 9.34 8.61 7.95 7.37 6.87 6.44 6.07 5.72 5.39 5.06 4.73 4.40 4.10 3.84 3.61
 3.42 3.29 3.18 3.11 3.06 3.01 2.97 2.92 2.85 2.75 2.61 2.40 2.09 1.67 1.10 0.39 -0.47 -1.43 -2.47 -3.54 -4.60 -5.61 -6.55 -7.42 -8.21 -8.96 -9.64 -10.31 -10.97 -11.63 -12.29 -12.94 -13.57 -14.18

@<SCITEGIC>MOL_PROPERTY
deltaE Folding
SciTegic.value.StringValue
-41.61   -41.61   -41.61   -41.62   -41.62   -41.63   -41.63   -41.65   -41.67   -41.71   -41.75   -41.84   -41.95   -42.11   -42.31   -42.56   -42.84   -43.14   -43.44   -43.71   -43.91   -44.06   -4
4.16   -44.20   -44.22   -44.23   -44.25   -44.30   -44.38   -44.49   -44.63   -44.81   -45.01   -45.23   -45.45   -45.67   -45.87   -46.07   -46.23   -46.36   -46.42   -46.43   -46.36   -46.21   -45.
95   -45.56   -45.04   -44.33   -43.42   -42.24   -40.80   -39.06   -37.10   -34.93   -32.63   -30.30   -27.97   -25.69   -23.48   -21.32   -19.24   -17.21   -15.22   -13.31   -11.49    -9.79    -8.22
    -6.81    -5.54    -4.44

@<SCITEGIC>MOL_PROPERTY
VDW Energy
SciTegic.value.DoubleValue
-692.317993

@<SCITEGIC>ATOM_PROPERTY
Formal Charge
SciTegic.value.StringValue
1 0
2 0
3 0
4 0
5 0
6 0
7 0
8 0
9 0
10 0
11 0
12 0
13 0
14 0
15 0
16 0
17 0
18 0
19 0
20 0
21 0
22 0
23 0
24 0
25 0
26 0
27 0
28 0
29 0
30 0
31 0
32 0
33 0
34 0
35 0
36 0
37 0
38 0
39 0
40 0
41 0
42 0
43 0
44 0
45 0
46 0
47 0
48 0
49 0
50 0
51 0
52 0
53 0
54 0
55 0
56 0
57 0
58 0
59 0
60 0
61 0
62 0
63 0
64 0
65 0
66 0
67 0
68 0
69 0
70 0
71 0
72 0
73 0
74 0
75 0
76 0
77 0
78 0
79 0
80 0
81 0
82 0
83 0
84 0
85 0
86 0
87 0
88 0
89 0
90 0
91 0
92 0
93 0
94 0
95 0
96 0
97 0
98 0
99 0
100 0
101 0
102 0
103 -1
104 0
105 0
106 0
107 0
108 0
109 0
110 0
111 0
112 0
113 0
114 0
115 0
116 0
117 0
118 0
119 0
120 0
121 0
122 0
123 0
124 0
125 0
126 0
127 0
128 0
129 0
130 0
131 0
132 0
133 0
134 0
135 -1
136 0
137 0
138 0
139 0
140 0
141 0
142 0
143 0
144 0
145 0
146 0
147 0
148 0
149 0
150 0
151 0
152 0
153 0
154 0
155 0
156 0
157 0
158 0
159 0
160 0
161 0
162 0
163 0
164 0
165 0
166 0
167 0
168 0
169 0
170 0
171 0
172 0
173 0
174 0
175 0
176 0
177 0
178 0
179 0
180 0
181 0
182 0
183 0
184 0
185 0
186 0
187 0
188 0
189 0
190 0
191 0
192 0
193 0
194 0
195 0
196 0
197 0
198 0
199 0
200 0
201 0
202 0
203 +1
204 0
205 0
206 0
207 0
208 0
209 0
210 0
211 0
212 0
213 0
214 0
215 0
216 0
217 0
218 0
219 0
220 0
221 0
222 0
223 0
224 0
225 0
226 0
227 0
228 0
229 0
230 0
231 0
232 0
233 0
234 0
235 0
236 0
237 0
238 0
239 0
240 0
241 +1
242 0
243 0
244 0
245 0
246 0
247 0
248 0
249 0
250 0
251 0
252 0
253 0
254 0
255 0
256 0
257 0
258 0
259 0
260 0
261 0
262 0
263 0
264 0
265 0
266 0
267 0
268 0
269 0
270 0
271 0
272 0
273 0
274 0
275 0
276 0
277 0
278 0
279 0
280 0
281 0
282 0
283 0
284 0
285 0
286 0
287 0
288 0
289 0
290 0
291 0
292 0
293 0
294 0
295 0
296 0
297 0
298 0
299 0
300 0
301 0
302 0
303 0
304 0
305 0
306 0
307 0
308 0
309 0
310 0
311 0
312 0
313 0
314 0
315 0
316 0
317 0
318 0
319 0
320 0
321 0
322 0
323 0
324 0
325 0
326 0
327 0
328 0
329 0
330 0
331 0
332 0
333 0
334 +1
335 0
336 0
337 0
338 0
339 0
340 0
341 0
342 0
343 0
344 0
345 0
346 0
347 0
348 0
349 0
350 0
351 0
352 0
353 0
354 0
355 0
356 0
357 0
358 0
359 0
360 0
361 0
362 0
363 0
364 0
365 0
366 0
367 0
368 0
369 0
370 0
371 0
372 0
373 0
374 0
375 0
376 0
377 0
378 0
379 0
380 0
381 0
382 0
383 0
384 0
385 0
386 0
387 0
388 0
389 0
390 0
391 0
392 0
393 0
394 +1
395 0
396 0
397 0
398 0
399 0
400 0
401 0
402 0
403 0
404 0
405 0
406 0
407 0
408 0
409 0
410 0
411 0
412 0
413 0
414 0
415 0
416 0
417 0
418 0
419 0
420 0
421 0
422 0
423 0
424 0
425 0
426 0
427 0
428 0
429 0
430 0
431 0
432 0
433 0
434 0
435 0
436 0
437 0
438 0
439 0
440 0
441 0
442 0
443 0
444 0
445 0
446 0
447 0
448 0
449 0
450 0
451 0
452 0
453 0
454 0
455 0
456 0
457 0
458 0
459 0
460 0
461 0
462 0
463 0
464 0
465 0
466 0
467 0
468 0
469 0
470 0
471 0
472 0
473 0
474 0
475 0
476 0
477 +1
478 0
479 0
480 0
481 0
482 0
483 0
484 0
485 0
486 0
487 0
488 0
489 0
490 0
491 0
492 -1
493 0
494 0
495 0
496 0
497 0
498 0
499 0
500 0
501 0
502 0
503 0
504 0
505 0
506 0
507 0
508 0
509 0
510 0
511 0
512 0
513 0
514 0
515 0
516 0
517 0
518 0
519 0
520 0
521 0
522 0
523 0
524 0
525 0
526 0
527 0
528 0
529 0
530 0
531 0
532 0
533 0
534 0
535 0
536 0
537 0
538 0
539 0
540 0
541 0
542 0
543 0
544 0
545 0
546 0
547 0
548 0
549 0
550 0
551 0
552 0
553 0
554 0
555 0
556 0
557 0
558 0
559 0
560 0
561 0
562 0
563 0
564 0
565 0
566 0
567 0
568 0
569 0
570 0
571 0
572 0
573 0
574 0
575 0
576 0
577 +1
578 0
579 0
580 0
581 0
582 0
583 0
584 0
585 0
586 0
587 0
588 0
589 0
590 0
591 0
592 0
593 0
594 0
595 -1
596 0
597 0
598 0
599 0
600 0
601 0
602 0
603 0
604 0
605 0
606 0
607 0
608 0
609 0
610 0
611 0
612 0
613 0
614 0
615 0
616 0
617 0
618 0
619 0
620 0
621 0
622 0
623 0
624 0
625 0
626 0
627 0
628 0
629 0
630 0
631 0
632 0
633 0
634 0
635 0
636 0
637 0
638 0
639 0
640 0
641 0
642 0
643 0
644 0
645 0
646 0
647 0
648 0
649 0
650 0
651 0
652 0
653 0
654 0
655 0
656 0
657 0
658 0
659 0
660 0
661 0
662 0
663 0
664 0
665 0
666 0
667 0
668 0
669 0
670 0
671 0
672 0
673 0
674 0
675 0
676 0
677 0
678 0
679 0
680 0
681 0
682 0
683 0
684 0
685 0
686 0
687 0
688 0
689 0
690 0
691 0
692 0
693 0
694 0
695 0
696 0
697 0
698 0
699 0
700 0
701 0
702 0
703 0
704 0
705 0
706 0
707 0
708 0
709 0
710 0
711 0
712 0
713 0
714 0
715 0
716 0
717 0
718 0
719 0
720 0
721 0
722 0
723 0
724 0
725 0
726 0
727 0
728 0
729 0
730 0
731 0
732 0
733 0
734 0
735 0
736 0
737 0
738 0
739 0
740 0
741 0
742 0
743 0
744 0
745 0
746 0
747 0
748 0
749 0
750 0
751 0
752 0
753 0
754 0
755 0
756 0
757 0
758 0
759 0
760 0
761 0
762 0
763 0
764 0
765 0
766 0
767 0
768 0
769 0
770 0
771 0
772 0
773 0
774 0
775 0
776 0
777 0
778 0
779 0
780 0
781 0
782 0
783 0
784 0
785 0
786 0
787 0
788 0
789 0
790 0
791 0
792 0
793 0
794 0
795 0
796 0
797 0
798 0
799 0
800 0
801 0
802 0
803 0
804 +1
805 0
806 0
807 0
808 0
809 0
810 0
811 0
812 0
813 0
814 0
815 0
816 0
817 0
818 0
819 0
820 0
821 0
822 0
823 0
824 0
825 0
826 +1
827 0
828 0
829 0
830 0
831 0
832 0
833 0
834 0
835 0
836 0
837 0
838 0
839 0
840 0
841 0
842 0
843 0
844 0
845 0
846 0
847 0
848 0
849 0
850 0
851 0
852 0
853 0
854 0
855 0
856 0
857 0
858 0
859 0
860 0
861 0
862 0
863 0
864 0
865 0
866 0
867 0
868 0
869 0
870 0
871 0
872 0
873 0
874 0
875 0
876 0
877 0
878 0
879 0
880 0
881 0
882 0
883 -1
884 0
885 0
886 0
887 0
888 0
889 0
890 0
891 0
892 0
893 0
894 0
895 0
896 0
897 0
898 -1
899 0
900 0
901 0
902 0
903 0
904 0
905 0
906 0
907 0
908 0
909 0
910 0
911 0
912 0
913 0
914 0
915 0
916 0
917 +1
918 0
919 0
920 0
921 0
922 0
923 0
924 0
925 0
926 0
927 0
928 0
929 0
930 0
931 0
932 0
933 0
934 0
935 0
936 0
937 0
938 0
939 0
940 0
941 0
942 0
943 0
944 0
945 0
946 0
947 0
948 0
949 0
950 0
951 0
952 0
953 0
954 0
955 0
956 0
957 0
958 0
959 0
960 0
961 0
962 0
963 0
964 0
965 0
966 0
967 0
968 0
969 0
970 0
971 0
972 0
973 0
974 0
975 0
976 0
977 0
978 0
979 0
980 0
981 0
982 0
983 0
984 0
985 0
986 0
987 0
988 0
989 0
990 0
991 0
992 0
993 0
994 0
995 0
996 0
997 0
998 0
999 0
1000 0
1001 0
1002 0
1003 0
1004 0
1005 0
1006 0
1007 0
1008 0
1009 0
1010 0
1011 0
1012 0
1013 0
1014 0
1015 0
1016 0
1017 0
1018 0
1019 0
1020 0
1021 0
1022 0
1023 0
1024 0
1025 0
1026 0
1027 0
1028 0
1029 0
1030 0
1031 0
1032 0
1033 0
1034 0
1035 0
1036 0
1037 0
1038 0
1039 0
1040 0
1041 0
1042 0
1043 0
1044 0
1045 0
1046 0
1047 0
1048 0
1049 0
1050 0
1051 0
1052 0
1053 0
1054 0
1055 0
1056 0
1057 0
1058 0
1059 0
1060 0
1061 0
1062 0
1063 0
1064 0
1065 0
1066 0
1067 0
1068 0
1069 0
1070 0
1071 0
1072 0
1073 0
1074 0
1075 -1
1076 0
1077 0
1078 0
1079 0
1080 0
1081 0
1082 0
1083 0
1084 0
1085 0
1086 0
1087 0
1088 0
1089 0
1090 0
1091 0
1092 0
1093 0
1094 0
1095 0
1096 0
1097 0
1098 0
1099 0
1100 0
1101 0
1102 0
1103 0
1104 0
1105 0
1106 0
1107 0
1108 0
1109 0
1110 0
1111 0
1112 0
1113 0
1114 0
1115 0
1116 0
1117 0
1118 0
1119 0
1120 0
1121 0
1122 0
1123 0
1124 0
1125 0
1126 0
1127 0
1128 0
1129 0
1130 0
1131 0
1132 -1
1133 0
1134 0
1135 0
1136 0
1137 0
1138 0
1139 0
1140 0
1141 0
1142 0
1143 0
1144 0
1145 0
1146 0
1147 0
1148 0
1149 0
1150 0
1151 0
1152 0
1153 0
1154 0
1155 0
1156 0
1157 0
1158 0
1159 0
1160 0
1161 0
1162 0
1163 0
1164 0
1165 0
1166 0
1167 0
1168 0
1169 0
1170 0
1171 0
1172 0
1173 0
1174 0
1175 0
1176 0
1177 0
1178 0
1179 0
1180 0
1181 0
1182 0
1183 0
1184 0
1185 0
1186 0
1187 0
1188 0
1189 0
1190 0
1191 0
1192 0
1193 0
1194 0
1195 0
1196 0
1197 0
1198 0
1199 0
1200 0
1201 0
1202 0
1203 0
1204 0
1205 0
1206 0
1207 0
1208 0
1209 0
1210 0
1211 0
1212 0
1213 0
1214 0
1215 0
1216 0
1217 0
1218 0
1219 0
1220 0
1221 0
1222 0
1223 0
1224 0
1225 0
1226 0
1227 0
1228 0
1229 0
1230 0
1231 0
1232 0
1233 0
1234 0
1235 0
1236 0
1237 0
1238 0
1239 0
1240 0
1241 0
1242 0
1243 0
1244 0
1245 0
1246 0
1247 0
1248 0
1249 0
1250 0
1251 0
1252 0
1253 0
1254 0
1255 0
1256 0
1257 0
1258 0
1259 0
1260 0
1261 0
1262 0
1263 0
1264 0
1265 0
1266 0
1267 0
1268 0
1269 0
1270 0
1271 0
1272 0
1273 0
1274 0
1275 0
1276 0
1277 0
1278 0
1279 0
1280 0
1281 0
1282 0
1283 0
1284 0
1285 +1
1286 0
1287 0
1288 0
1289 0
1290 0
1291 0
1292 0
1293 0
1294 0
1295 0
1296 0
1297 0
1298 0
1299 0
1300 0
1301 0
1302 0
1303 -1
1304 0
1305 0
1306 0
1307 0
1308 0
1309 0
1310 0
1311 0
1312 0
1313 0
1314 0
1315 0
1316 0
1317 0
1318 0
1319 0
1320 0
1321 0
1322 0
1323 0
1324 0
1325 0
1326 0
1327 0
1328 0
1329 0
1330 0
1331 0
1332 0
1333 0
1334 0
1335 0
1336 0
1337 0
1338 0
1339 +1
1340 0
1341 0
1342 0
1343 0
1344 0
1345 0
1346 0
1347 0
1348 0
1349 0
1350 0
1351 0
1352 0
1353 0
1354 0
1355 0
1356 0
1357 0
1358 0
1359 0
1360 0
1361 0
1362 0
1363 +1
1364 0
1365 0
1366 0
1367 0
1368 0
1369 0
1370 0
1371 0
1372 0
1373 0
1374 0
1375 0
1376 0
1377 0
1378 0
1379 0
1380 0
1381 0
1382 0
1383 0
1384 0
1385 0
1386 0
1387 0
1388 0
1389 0
1390 0
1391 0
1392 0
1393 0
1394 0
1395 0
1396 0
1397 0
1398 0
1399 0
1400 0
1401 0
1402 0
1403 0
1404 0
1405 0
1406 0
1407 0
1408 0
1409 0
1410 0
1411 0
1412 0
1413 0
1414 0
1415 0
1416 0
1417 0
1418 0
1419 0
1420 0
1421 0
1422 0
1423 0
1424 0
1425 0
1426 0
1427 0
1428 0
1429 0
1430 0
1431 0
1432 0
1433 0
1434 0
1435 0
1436 0
1437 0
1438 0
1439 0
1440 0
1441 0
1442 0
1443 0
1444 0
1445 0
1446 0
1447 0
1448 0
1449 0
1450 0
1451 0
1452 0
1453 0
1454 0
1455 0
1456 0
1457 0
1458 0
1459 0
1460 0
1461 0
1462 0
1463 0
1464 0
1465 0
1466 0
1467 0
1468 0
1469 0
1470 0
1471 0
1472 0
1473 0
1474 0
1475 0
1476 0
1477 0
1478 0
1479 0
1480 0
1481 0
1482 0
1483 0
1484 0
1485 0
1486 0
1487 0
1488 0
1489 0
1490 0
1491 0
1492 0
1493 0
1494 0
1495 0
1496 +1
1497 0
1498 0
1499 0
1500 0
1501 0
1502 0
1503 0
1504 0
1505 0
1506 0
1507 0
1508 0
1509 0
1510 0
1511 0
1512 0
1513 0
1514 0
1515 0
1516 0
1517 0
1518 0
1519 0
1520 0
1521 0
1522 0
1523 0
1524 0
1525 0
1526 0
1527 0
1528 0
1529 0
1530 0
1531 0
1532 0
1533 0
1534 0
1535 0
1536 0
1537 0
1538 0
1539 0
1540 0
1541 0
1542 0
1543 0
1544 0
1545 0
1546 0
1547 0
1548 0
1549 0
1550 0
1551 0
1552 0
1553 0
1554 0
1555 0
1556 0
1557 0
1558 0
1559 0
1560 0
1561 0
1562 0
1563 0
1564 0
1565 0
1566 0
1567 0
1568 0
1569 0
1570 0
1571 0
1572 0
1573 0
1574 0
1575 0
1576 0
1577 0
1578 0
1579 0
1580 0
1581 0
1582 0
1583 0
1584 0
1585 0
1586 0
1587 0
1588 0
1589 0
1590 0
1591 0
1592 0
1593 0
1594 0
1595 0
1596 0
1597 0
1598 0
1599 -1

@<SCITEGIC>ATOM_PROPERTY
pdb_tempFactor
SciTegic.value.DoubleValue
1 0.00
2 0.00
3 0.00
4 0.00
5 0.00
6 0.00
7 0.00
8 0.00
9 0.00
10 0.00
11 0.00
12 0.00
13 0.00
14 0.00
15 0.00
16 0.00
17 0.00
18 0.00
19 0.00
20 0.00
21 0.00
22 0.00
23 0.00
24 0.00
25 0.00
26 0.00
27 0.00
28 0.00
29 0.00
30 0.00
31 0.00
32 0.00
33 0.00
34 0.00
35 0.00
36 0.00
37 0.00
38 0.00
39 0.00
40 0.00
41 0.00
42 0.00
43 0.00
44 0.00
45 0.00
46 0.00
47 0.00
48 0.00
49 0.00
50 0.00
51 0.00
52 0.00
53 0.00
54 0.00
55 0.00
56 0.00
57 0.00
58 0.00
59 0.00
60 0.00
61 0.00
62 0.00
63 0.00
64 0.00
65 0.00
66 0.00
67 0.00
68 0.00
69 0.00
70 0.00
71 0.00
72 0.00
73 0.00
74 0.00
75 0.00
76 0.00
77 0.00
78 0.00
79 0.00
80 0.00
81 0.00
82 0.00
83 0.00
84 0.00
85 0.00
86 0.00
87 0.00
88 0.00
89 0.00
90 0.00
91 0.00
92 0.00
93 0.00
94 0.00
95 0.00
96 0.00
97 0.00
98 0.00
99 0.00
100 0.00
101 0.00
102 0.00
103 0.00
104 0.00
105 0.00
106 0.00
107 0.00
108 0.00
109 0.00
110 0.00
111 0.00
112 0.00
113 0.00
114 0.00
115 0.00
116 0.00
117 0.00
118 0.00
119 0.00
120 0.00
121 0.00
122 0.00
123 0.00
124 0.00
125 0.00
126 0.00
127 0.00
128 0.00
129 0.00
130 0.00
131 0.00
132 0.00
133 0.00
134 0.00
135 0.00
136 0.00
137 0.00
138 0.00
139 0.00
140 0.00
141 0.00
142 0.00
143 0.00
144 0.00
145 0.00
146 0.00
147 0.00
148 0.00
149 0.00
150 0.00
151 0.00
152 0.00
153 0.00
154 0.00
155 0.00
156 0.00
157 0.00
158 0.00
159 0.00
160 0.00
161 0.00
162 0.00
163 0.00
164 0.00
165 0.00
166 0.00
167 0.00
168 0.00
169 0.00
170 0.00
171 0.00
172 0.00
173 0.00
174 0.00
175 0.00
176 0.00
177 0.00
178 0.00
179 0.00
180 0.00
181 0.00
182 0.00
183 0.00
184 0.00
185 0.00
186 0.00
187 0.00
188 0.00
189 0.00
190 0.00
191 0.00
192 0.00
193 0.00
194 0.00
195 0.00
196 0.00
197 0.00
198 0.00
199 0.00
200 0.00
201 0.00
202 0.00
203 0.00
204 0.00
205 0.00
206 0.00
207 0.00
208 0.00
209 0.00
210 0.00
211 0.00
212 0.00
213 0.00
214 0.00
215 0.00
216 0.00
217 0.00
218 0.00
219 0.00
220 0.00
221 0.00
222 0.00
223 0.00
224 0.00
225 0.00
226 0.00
227 0.00
228 0.00
229 0.00
230 0.00
231 0.00
232 0.00
233 0.00
234 0.00
235 0.00
236 0.00
237 0.00
238 0.00
239 0.00
240 0.00
241 0.00
242 0.00
243 0.00
244 0.00
245 0.00
246 0.00
247 0.00
248 0.00
249 0.00
250 0.00
251 0.00
252 0.00
253 0.00
254 0.00
255 0.00
256 0.00
257 0.00
258 0.00
259 0.00
260 0.00
261 0.00
262 0.00
263 0.00
264 0.00
265 0.00
266 0.00
267 0.00
268 0.00
269 0.00
270 0.00
271 0.00
272 0.00
273 0.00
274 0.00
275 0.00
276 0.00
277 0.00
278 0.00
279 0.00
280 0.00
281 0.00
282 0.00
283 0.00
284 0.00
285 0.00
286 0.00
287 0.00
288 0.00
289 0.00
290 0.00
291 0.00
292 0.00
293 0.00
294 0.00
295 0.00
296 0.00
297 0.00
298 0.00
299 0.00
300 0.00
301 0.00
302 0.00
303 0.00
304 0.00
305 0.00
306 0.00
307 0.00
308 0.00
309 0.00
310 0.00
311 0.00
312 0.00
313 0.00
314 0.00
315 0.00
316 0.00
317 0.00
318 0.00
319 0.00
320 0.00
321 0.00
322 0.00
323 0.00
324 0.00
325 0.00
326 0.00
327 0.00
328 0.00
329 0.00
330 0.00
331 0.00
332 0.00
333 0.00
334 0.00
335 0.00
336 0.00
337 0.00
338 0.00
339 0.00
340 0.00
341 0.00
342 0.00
343 0.00
344 0.00
345 0.00
346 0.00
347 0.00
348 0.00
349 0.00
350 0.00
351 0.00
352 0.00
353 0.00
354 0.00
355 0.00
356 0.00
357 0.00
358 0.00
359 0.00
360 0.00
361 0.00
362 0.00
363 0.00
364 0.00
365 0.00
366 0.00
367 0.00
368 0.00
369 0.00
370 0.00
371 0.00
372 0.00
373 0.00
374 0.00
375 0.00
376 0.00
377 0.00
378 0.00
379 0.00
380 0.00
381 0.00
382 0.00
383 0.00
384 0.00
385 0.00
386 0.00
387 0.00
388 0.00
389 0.00
390 0.00
391 0.00
392 0.00
393 0.00
394 0.00
395 0.00
396 0.00
397 0.00
398 0.00
399 0.00
400 0.00
401 0.00
402 0.00
403 0.00
404 0.00
405 0.00
406 0.00
407 0.00
408 0.00
409 0.00
410 0.00
411 0.00
412 0.00
413 0.00
414 0.00
415 0.00
416 0.00
417 0.00
418 0.00
419 0.00
420 0.00
421 0.00
422 0.00
423 0.00
424 0.00
425 0.00
426 0.00
427 0.00
428 0.00
429 0.00
430 0.00
431 0.00
432 0.00
433 0.00
434 0.00
435 0.00
436 0.00
437 0.00
438 0.00
439 0.00
440 0.00
441 0.00
442 0.00
443 0.00
444 0.00
445 0.00
446 0.00
447 0.00
448 0.00
449 0.00
450 0.00
451 0.00
452 0.00
453 0.00
454 0.00
455 0.00
456 0.00
457 0.00
458 0.00
459 0.00
460 0.00
461 0.00
462 0.00
463 0.00
464 0.00
465 0.00
466 0.00
467 0.00
468 0.00
469 0.00
470 0.00
471 0.00
472 0.00
473 0.00
474 0.00
475 0.00
476 0.00
477 0.00
478 0.00
479 0.00
480 0.00
481 0.00
482 0.00
483 0.00
484 0.00
485 0.00
486 0.00
487 0.00
488 0.00
489 0.00
490 0.00
491 0.00
492 0.00
493 0.00
494 0.00
495 0.00
496 0.00
497 0.00
498 0.00
499 0.00
500 0.00
501 0.00
502 0.00
503 0.00
504 0.00
505 0.00
506 0.00
507 0.00
508 0.00
509 0.00
510 0.00
511 0.00
512 0.00
513 0.00
514 0.00
515 0.00
516 0.00
517 0.00
518 0.00
519 0.00
520 0.00
521 0.00
522 0.00
523 0.00
524 0.00
525 0.00
526 0.00
527 0.00
528 0.00
529 0.00
530 0.00
531 0.00
532 0.00
533 0.00
534 0.00
535 0.00
536 0.00
537 0.00
538 0.00
539 0.00
540 0.00
541 0.00
542 0.00
543 0.00
544 0.00
545 0.00
546 0.00
547 0.00
548 0.00
549 0.00
550 0.00
551 0.00
552 0.00
553 0.00
554 0.00
555 0.00
556 0.00
557 0.00
558 0.00
559 0.00
560 0.00
561 0.00
562 0.00
563 0.00
564 0.00
565 0.00
566 0.00
567 0.00
568 0.00
569 0.00
570 0.00
571 0.00
572 0.00
573 0.00
574 0.00
575 0.00
576 0.00
577 0.00
578 0.00
579 0.00
580 0.00
581 0.00
582 0.00
583 0.00
584 0.00
585 0.00
586 0.00
587 0.00
588 0.00
589 0.00
590 0.00
591 0.00
592 0.00
593 0.00
594 0.00
595 0.00
596 0.00
597 0.00
598 0.00
599 0.00
600 0.00
601 0.00
602 0.00
603 0.00
604 0.00
605 0.00
606 0.00
607 0.00
608 0.00
609 0.00
610 0.00
611 0.00
612 0.00
613 0.00
614 0.00
615 0.00
616 0.00
617 0.00
618 0.00
619 0.00
620 0.00
621 0.00
622 0.00
623 0.00
624 0.00
625 0.00
626 0.00
627 0.00
628 0.00
629 0.00
630 0.00
631 0.00
632 0.00
633 0.00
634 0.00
635 0.00
636 0.00
637 0.00
638 0.00
639 0.00
640 0.00
641 0.00
642 0.00
643 0.00
644 0.00
645 0.00
646 0.00
647 0.00
648 0.00
649 0.00
650 0.00
651 0.00
652 0.00
653 0.00
654 0.00
655 0.00
656 0.00
657 0.00
658 0.00
659 0.00
660 0.00
661 0.00
662 0.00
663 0.00
664 0.00
665 0.00
666 0.00
667 0.00
668 0.00
669 0.00
670 0.00
671 0.00
672 0.00
673 0.00
674 0.00
675 0.00
676 0.00
677 0.00
678 0.00
679 0.00
680 0.00
681 0.00
682 0.00
683 0.00
684 0.00
685 0.00
686 0.00
687 0.00
688 0.00
689 0.00
690 0.00
691 0.00
692 0.00
693 0.00
694 0.00
695 0.00
696 0.00
697 0.00
698 0.00
699 0.00
700 0.00
701 0.00
702 0.00
703 0.00
704 0.00
705 0.00
706 0.00
707 0.00
708 0.00
709 0.00
710 0.00
711 0.00
712 0.00
713 0.00
714 0.00
715 0.00
716 0.00
717 0.00
718 0.00
719 0.00
720 0.00
721 0.00
722 0.00
723 0.00
724 0.00
725 0.00
726 0.00
727 0.00
728 0.00
729 0.00
730 0.00
731 0.00
732 0.00
733 0.00
734 0.00
735 0.00
736 0.00
737 0.00
738 0.00
739 0.00
740 0.00
741 0.00
742 0.00
743 0.00
744 0.00
745 0.00
746 0.00
747 0.00
748 0.00
749 0.00
750 0.00
751 0.00
752 0.00
753 0.00
754 0.00
755 0.00
756 0.00
757 0.00
758 0.00
759 0.00
760 0.00
761 0.00
762 0.00
763 0.00
764 0.00
765 0.00
766 0.00
767 0.00
768 0.00
769 0.00
770 0.00
771 0.00
772 0.00
773 0.00
774 0.00
775 0.00
776 0.00
777 0.00
778 0.00
779 0.00
780 0.00
781 0.00
782 0.00
783 0.00
784 0.00
785 0.00
786 0.00
787 0.00
788 0.00
789 0.00
790 0.00
791 0.00
792 0.00
793 0.00
794 0.00
795 0.00
796 0.00
797 0.00
798 0.00
799 0.00
800 0.00
801 0.00
802 0.00
803 0.00
804 0.00
805 0.00
806 0.00
807 0.00
808 0.00
809 0.00
810 0.00
811 0.00
812 0.00
813 0.00
814 0.00
815 0.00
816 0.00
817 0.00
818 0.00
819 0.00
820 0.00
821 0.00
822 0.00
823 0.00
824 0.00
825 0.00
826 0.00
827 0.00
828 0.00
829 0.00
830 0.00
831 0.00
832 0.00
833 0.00
834 0.00
835 0.00
836 0.00
837 0.00
838 0.00
839 0.00
840 0.00
841 0.00
842 0.00
843 0.00
844 0.00
845 0.00
846 0.00
847 0.00
848 0.00
849 0.00
850 0.00
851 0.00
852 0.00
853 0.00
854 0.00
855 0.00
856 0.00
857 0.00
858 0.00
859 0.00
860 0.00
861 0.00
862 0.00
863 0.00
864 0.00
865 0.00
866 0.00
867 0.00
868 0.00
869 0.00
870 0.00
871 0.00
872 0.00
873 0.00
874 0.00
875 0.00
876 0.00
877 0.00
878 0.00
879 0.00
880 0.00
881 0.00
882 0.00
883 0.00
884 0.00
885 0.00
886 0.00
887 0.00
888 0.00
889 0.00
890 0.00
891 0.00
892 0.00
893 0.00
894 0.00
895 0.00
896 0.00
897 0.00
898 0.00
899 0.00
900 0.00
901 0.00
902 0.00
903 0.00
904 0.00
905 0.00
906 0.00
907 0.00
908 0.00
909 0.00
910 0.00
911 0.00
912 0.00
913 0.00
914 0.00
915 0.00
916 0.00
917 0.00
918 0.00
919 0.00
920 0.00
921 0.00
922 0.00
923 0.00
924 0.00
925 0.00
926 0.00
927 0.00
928 0.00
929 0.00
930 0.00
931 0.00
932 0.00
933 0.00
934 0.00
935 0.00
936 0.00
937 0.00
938 0.00
939 0.00
940 0.00
941 0.00
942 0.00
943 0.00
944 0.00
945 0.00
946 0.00
947 0.00
948 0.00
949 0.00
950 0.00
951 0.00
952 0.00
953 0.00
954 0.00
955 0.00
956 0.00
957 0.00
958 0.00
959 0.00
960 0.00
961 0.00
962 0.00
963 0.00
964 0.00
965 0.00
966 0.00
967 0.00
968 0.00
969 0.00
970 0.00
971 0.00
972 0.00
973 0.00
974 0.00
975 0.00
976 0.00
977 0.00
978 0.00
979 0.00
980 0.00
981 0.00
982 0.00
983 0.00
984 0.00
985 0.00
986 0.00
987 0.00
988 0.00
989 0.00
990 0.00
991 0.00
992 0.00
993 0.00
994 0.00
995 0.00
996 0.00
997 0.00
998 0.00
999 0.00
1000 0.00
1001 0.00
1002 0.00
1003 0.00
1004 0.00
1005 0.00
1006 0.00
1007 0.00
1008 0.00
1009 0.00
1010 0.00
1011 0.00
1012 0.00
1013 0.00
1014 0.00
1015 0.00
1016 0.00
1017 0.00
1018 0.00
1019 0.00
1020 0.00
1021 0.00
1022 0.00
1023 0.00
1024 0.00
1025 0.00
1026 0.00
1027 0.00
1028 0.00
1029 0.00
1030 0.00
1031 0.00
1032 0.00
1033 0.00
1034 0.00
1035 0.00
1036 0.00
1037 0.00
1038 0.00
1039 0.00
1040 0.00
1041 0.00
1042 0.00
1043 0.00
1044 0.00
1045 0.00
1046 0.00
1047 0.00
1048 0.00
1049 0.00
1050 0.00
1051 0.00
1052 0.00
1053 0.00
1054 0.00
1055 0.00
1056 0.00
1057 0.00
1058 0.00
1059 0.00
1060 0.00
1061 0.00
1062 0.00
1063 0.00
1064 0.00
1065 0.00
1066 0.00
1067 0.00
1068 0.00
1069 0.00
1070 0.00
1071 0.00
1072 0.00
1073 0.00
1074 0.00
1075 0.00
1076 0.00
1077 0.00
1078 0.00
1079 0.00
1080 0.00
1081 0.00
1082 0.00
1083 0.00
1084 0.00
1085 0.00
1086 0.00
1087 0.00
1088 0.00
1089 0.00
1090 0.00
1091 0.00
1092 0.00
1093 0.00
1094 0.00
1095 0.00
1096 0.00
1097 0.00
1098 0.00
1099 0.00
1100 0.00
1101 0.00
1102 0.00
1103 0.00
1104 0.00
1105 0.00
1106 0.00
1107 0.00
1108 0.00
1109 0.00
1110 0.00
1111 0.00
1112 0.00
1113 0.00
1114 0.00
1115 0.00
1116 0.00
1117 0.00
1118 0.00
1119 0.00
1120 0.00
1121 0.00
1122 0.00
1123 0.00
1124 0.00
1125 0.00
1126 0.00
1127 0.00
1128 0.00
1129 0.00
1130 0.00
1131 0.00
1132 0.00
1133 0.00
1134 0.00
1135 0.00
1136 0.00
1137 0.00
1138 0.00
1139 0.00
1140 0.00
1141 0.00
1142 0.00
1143 0.00
1144 0.00
1145 0.00
1146 0.00
1147 0.00
1148 0.00
1149 0.00
1150 0.00
1151 0.00
1152 0.00
1153 0.00
1154 0.00
1155 0.00
1156 0.00
1157 0.00
1158 0.00
1159 0.00
1160 0.00
1161 0.00
1162 0.00
1163 0.00
1164 0.00
1165 0.00
1166 0.00
1167 0.00
1168 0.00
1169 0.00
1170 0.00
1171 0.00
1172 0.00
1173 0.00
1174 0.00
1175 0.00
1176 0.00
1177 0.00
1178 0.00
1179 0.00
1180 0.00
1181 0.00
1182 0.00
1183 0.00
1184 0.00
1185 0.00
1186 0.00
1187 0.00
1188 0.00
1189 0.00
1190 0.00
1191 0.00
1192 0.00
1193 0.00
1194 0.00
1195 0.00
1196 0.00
1197 0.00
1198 0.00
1199 0.00
1200 0.00
1201 0.00
1202 0.00
1203 0.00
1204 0.00
1205 0.00
1206 0.00
1207 0.00
1208 0.00
1209 0.00
1210 0.00
1211 0.00
1212 0.00
1213 0.00
1214 0.00
1215 0.00
1216 0.00
1217 0.00
1218 0.00
1219 0.00
1220 0.00
1221 0.00
1222 0.00
1223 0.00
1224 0.00
1225 0.00
1226 0.00
1227 0.00
1228 0.00
1229 0.00
1230 0.00
1231 0.00
1232 0.00
1233 0.00
1234 0.00
1235 0.00
1236 0.00
1237 0.00
1238 0.00
1239 0.00
1240 0.00
1241 0.00
1242 0.00
1243 0.00
1244 0.00
1245 0.00
1246 0.00
1247 0.00
1248 0.00
1249 0.00
1250 0.00
1251 0.00
1252 0.00
1253 0.00
1254 0.00
1255 0.00
1256 0.00
1257 0.00
1258 0.00
1259 0.00
1260 0.00
1261 0.00
1262 0.00
1263 0.00
1264 0.00
1265 0.00
1266 0.00
1267 0.00
1268 0.00
1269 0.00
1270 0.00
1271 0.00
1272 0.00
1273 0.00
1274 0.00
1275 0.00
1276 0.00
1277 0.00
1278 0.00
1279 0.00
1280 0.00
1281 0.00
1282 0.00
1283 0.00
1284 0.00
1285 0.00
1286 0.00
1287 0.00
1288 0.00
1289 0.00
1290 0.00
1291 0.00
1292 0.00
1293 0.00
1294 0.00
1295 0.00
1296 0.00
1297 0.00
1298 0.00
1299 0.00
1300 0.00
1301 0.00
1302 0.00
1303 0.00
1304 0.00
1305 0.00
1306 0.00
1307 0.00
1308 0.00
1309 0.00
1310 0.00
1311 0.00
1312 0.00
1313 0.00
1314 0.00
1315 0.00
1316 0.00
1317 0.00
1318 0.00
1319 0.00
1320 0.00
1321 0.00
1322 0.00
1323 0.00
1324 0.00
1325 0.00
1326 0.00
1327 0.00
1328 0.00
1329 0.00
1330 0.00
1331 0.00
1332 0.00
1333 0.00
1334 0.00
1335 0.00
1336 0.00
1337 0.00
1338 0.00
1339 0.00
1340 0.00
1341 0.00
1342 0.00
1343 0.00
1344 0.00
1345 0.00
1346 0.00
1347 0.00
1348 0.00
1349 0.00
1350 0.00
1351 0.00
1352 0.00
1353 0.00
1354 0.00
1355 0.00
1356 0.00
1357 0.00
1358 0.00
1359 0.00
1360 0.00
1361 0.00
1362 0.00
1363 0.00
1364 0.00
1365 0.00
1366 0.00
1367 0.00
1368 0.00
1369 0.00
1370 0.00
1371 0.00
1372 0.00
1373 0.00
1374 0.00
1375 0.00
1376 0.00
1377 0.00
1378 0.00
1379 0.00
1380 0.00
1381 0.00
1382 0.00
1383 0.00
1384 0.00
1385 0.00
1386 0.00
1387 0.00
1388 0.00
1389 0.00
1390 0.00
1391 0.00
1392 0.00
1393 0.00
1394 0.00
1395 0.00
1396 0.00
1397 0.00
1398 0.00
1399 0.00
1400 0.00
1401 0.00
1402 0.00
1403 0.00
1404 0.00
1405 0.00
1406 0.00
1407 0.00
1408 0.00
1409 0.00
1410 0.00
1411 0.00
1412 0.00
1413 0.00
1414 0.00
1415 0.00
1416 0.00
1417 0.00
1418 0.00
1419 0.00
1420 0.00
1421 0.00
1422 0.00
1423 0.00
1424 0.00
1425 0.00
1426 0.00
1427 0.00
1428 0.00
1429 0.00
1430 0.00
1431 0.00
1432 0.00
1433 0.00
1434 0.00
1435 0.00
1436 0.00
1437 0.00
1438 0.00
1439 0.00
1440 0.00
1441 0.00
1442 0.00
1443 0.00
1444 0.00
1445 0.00
1446 0.00
1447 0.00
1448 0.00
1449 0.00
1450 0.00
1451 0.00
1452 0.00
1453 0.00
1454 0.00
1455 0.00
1456 0.00
1457 0.00
1458 0.00
1459 0.00
1460 0.00
1461 0.00
1462 0.00
1463 0.00
1464 0.00
1465 0.00
1466 0.00
1467 0.00
1468 0.00
1469 0.00
1470 0.00
1471 0.00
1472 0.00
1473 0.00
1474 0.00
1475 0.00
1476 0.00
1477 0.00
1478 0.00
1479 0.00
1480 0.00
1481 0.00
1482 0.00
1483 0.00
1484 0.00
1485 0.00
1486 0.00
1487 0.00
1488 0.00
1489 0.00
1490 0.00
1491 0.00
1492 0.00
1493 0.00
1494 0.00
1495 0.00
1496 0.00
1497 0.00
1498 0.00
1499 0.00
1500 0.00
1501 0.00
1502 0.00
1503 0.00
1504 0.00
1505 0.00
1506 0.00
1507 0.00
1508 0.00
1509 0.00
1510 0.00
1511 0.00
1512 0.00
1513 0.00
1514 0.00
1515 0.00
1516 0.00
1517 0.00
1518 0.00
1519 0.00
1520 0.00
1521 0.00
1522 0.00
1523 0.00
1524 0.00
1525 0.00
1526 0.00
1527 0.00
1528 0.00
1529 0.00
1530 0.00
1531 0.00
1532 0.00
1533 0.00
1534 0.00
1535 0.00
1536 0.00
1537 0.00
1538 0.00
1539 0.00
1540 0.00
1541 0.00
1542 0.00
1543 0.00
1544 0.00
1545 0.00
1546 0.00
1547 0.00
1548 0.00
1549 0.00
1550 0.00
1551 0.00
1552 0.00
1553 0.00
1554 0.00
1555 0.00
1556 0.00
1557 0.00
1558 0.00
1559 0.00
1560 0.00
1561 0.00
1562 0.00
1563 0.00
1564 0.00
1565 0.00
1566 0.00
1567 0.00
1568 0.00
1569 0.00
1570 0.00
1571 0.00
1572 0.00
1573 0.00
1574 0.00
1575 0.00
1576 0.00
1577 0.00
1578 0.00
1579 0.00
1580 0.00
1581 0.00
1582 0.00
1583 0.00
1584 0.00
1585 0.00
1586 0.00
1587 0.00
1588 0.00
1589 0.00
1590 0.00
1591 0.00
1592 0.00
1593 0.00
1594 0.00
1595 0.00
1596 0.00
1597 0.00
1598 0.00
1599 0.00

@<SCITEGIC>ATOM_PROPERTY
pdb_occupancy
SciTegic.value.DoubleValue
1 1.00
2 1.00
3 1.00
4 1.00
5 1.00
6 1.00
7 1.00
8 1.00
9 1.00
10 1.00
11 1.00
12 1.00
13 1.00
14 1.00
15 1.00
16 1.00
17 1.00
18 1.00
19 1.00
20 1.00
21 1.00
22 1.00
23 1.00
24 1.00
25 1.00
26 1.00
27 1.00
28 1.00
29 1.00
30 1.00
31 1.00
32 1.00
33 1.00
34 1.00
35 1.00
36 1.00
37 1.00
38 1.00
39 1.00
40 1.00
41 1.00
42 1.00
43 1.00
44 1.00
45 1.00
46 1.00
47 1.00
48 1.00
49 1.00
50 1.00
51 1.00
52 1.00
53 1.00
54 1.00
55 1.00
56 1.00
57 1.00
58 1.00
59 1.00
60 1.00
61 1.00
62 1.00
63 1.00
64 1.00
65 1.00
66 1.00
67 1.00
68 1.00
69 1.00
70 1.00
71 1.00
72 1.00
73 1.00
74 1.00
75 1.00
76 1.00
77 1.00
78 1.00
79 1.00
80 1.00
81 1.00
82 1.00
83 1.00
84 1.00
85 1.00
86 1.00
87 1.00
88 1.00
89 1.00
90 1.00
91 1.00
92 1.00
93 1.00
94 1.00
95 1.00
96 1.00
97 1.00
98 1.00
99 1.00
100 1.00
101 1.00
102 1.00
103 1.00
104 1.00
105 1.00
106 1.00
107 1.00
108 1.00
109 1.00
110 1.00
111 1.00
112 1.00
113 1.00
114 1.00
115 1.00
116 1.00
117 1.00
118 1.00
119 1.00
120 1.00
121 1.00
122 1.00
123 1.00
124 1.00
125 1.00
126 1.00
127 1.00
128 1.00
129 1.00
130 1.00
131 1.00
132 1.00
133 1.00
134 1.00
135 1.00
136 1.00
137 1.00
138 1.00
139 1.00
140 1.00
141 1.00
142 1.00
143 1.00
144 1.00
145 1.00
146 1.00
147 1.00
148 1.00
149 1.00
150 1.00
151 1.00
152 1.00
153 1.00
154 1.00
155 1.00
156 1.00
157 1.00
158 1.00
159 1.00
160 1.00
161 1.00
162 1.00
163 1.00
164 1.00
165 1.00
166 1.00
167 1.00
168 1.00
169 1.00
170 1.00
171 1.00
172 1.00
173 1.00
174 1.00
175 1.00
176 1.00
177 1.00
178 1.00
179 1.00
180 1.00
181 1.00
182 1.00
183 1.00
184 1.00
185 1.00
186 1.00
187 1.00
188 1.00
189 1.00
190 1.00
191 1.00
192 1.00
193 1.00
194 1.00
195 1.00
196 1.00
197 1.00
198 1.00
199 1.00
200 1.00
201 1.00
202 1.00
203 1.00
204 1.00
205 1.00
206 1.00
207 1.00
208 1.00
209 1.00
210 1.00
211 1.00
212 1.00
213 1.00
214 1.00
215 1.00
216 1.00
217 1.00
218 1.00
219 1.00
220 1.00
221 1.00
222 1.00
223 1.00
224 1.00
225 1.00
226 1.00
227 1.00
228 1.00
229 1.00
230 1.00
231 1.00
232 1.00
233 1.00
234 1.00
235 1.00
236 1.00
237 1.00
238 1.00
239 1.00
240 1.00
241 1.00
242 1.00
243 1.00
244 1.00
245 1.00
246 1.00
247 1.00
248 1.00
249 1.00
250 1.00
251 1.00
252 1.00
253 1.00
254 1.00
255 1.00
256 1.00
257 1.00
258 1.00
259 1.00
260 1.00
261 1.00
262 1.00
263 1.00
264 1.00
265 1.00
266 1.00
267 1.00
268 1.00
269 1.00
270 1.00
271 1.00
272 1.00
273 1.00
274 1.00
275 1.00
276 1.00
277 1.00
278 1.00
279 1.00
280 1.00
281 1.00
282 1.00
283 1.00
284 1.00
285 1.00
286 1.00
287 1.00
288 1.00
289 1.00
290 1.00
291 1.00
292 1.00
293 1.00
294 1.00
295 1.00
296 1.00
297 1.00
298 1.00
299 1.00
300 1.00
301 1.00
302 1.00
303 1.00
304 1.00
305 1.00
306 1.00
307 1.00
308 1.00
309 1.00
310 1.00
311 1.00
312 1.00
313 1.00
314 1.00
315 1.00
316 1.00
317 1.00
318 1.00
319 1.00
320 1.00
321 1.00
322 1.00
323 1.00
324 1.00
325 1.00
326 1.00
327 1.00
328 1.00
329 1.00
330 1.00
331 1.00
332 1.00
333 1.00
334 1.00
335 1.00
336 1.00
337 1.00
338 1.00
339 1.00
340 1.00
341 1.00
342 1.00
343 1.00
344 1.00
345 1.00
346 1.00
347 1.00
348 1.00
349 1.00
350 1.00
351 1.00
352 1.00
353 1.00
354 1.00
355 1.00
356 1.00
357 1.00
358 1.00
359 1.00
360 1.00
361 1.00
362 1.00
363 1.00
364 1.00
365 1.00
366 1.00
367 1.00
368 1.00
369 1.00
370 1.00
371 1.00
372 1.00
373 1.00
374 1.00
375 1.00
376 1.00
377 1.00
378 1.00
379 1.00
380 1.00
381 1.00
382 1.00
383 1.00
384 1.00
385 1.00
386 1.00
387 1.00
388 1.00
389 1.00
390 1.00
391 1.00
392 1.00
393 1.00
394 1.00
395 1.00
396 1.00
397 1.00
398 1.00
399 1.00
400 1.00
401 1.00
402 1.00
403 1.00
404 1.00
405 1.00
406 1.00
407 1.00
408 1.00
409 1.00
410 1.00
411 1.00
412 1.00
413 1.00
414 1.00
415 1.00
416 1.00
417 1.00
418 1.00
419 1.00
420 1.00
421 1.00
422 1.00
423 1.00
424 1.00
425 1.00
426 1.00
427 1.00
428 1.00
429 1.00
430 1.00
431 1.00
432 1.00
433 1.00
434 1.00
435 1.00
436 1.00
437 1.00
438 1.00
439 1.00
440 1.00
441 1.00
442 1.00
443 1.00
444 1.00
445 1.00
446 1.00
447 1.00
448 1.00
449 1.00
450 1.00
451 1.00
452 1.00
453 1.00
454 1.00
455 1.00
456 1.00
457 1.00
458 1.00
459 1.00
460 1.00
461 1.00
462 1.00
463 1.00
464 1.00
465 1.00
466 1.00
467 1.00
468 1.00
469 1.00
470 1.00
471 1.00
472 1.00
473 1.00
474 1.00
475 1.00
476 1.00
477 1.00
478 1.00
479 1.00
480 1.00
481 1.00
482 1.00
483 1.00
484 1.00
485 1.00
486 1.00
487 1.00
488 1.00
489 1.00
490 1.00
491 1.00
492 1.00
493 1.00
494 1.00
495 1.00
496 1.00
497 1.00
498 1.00
499 1.00
500 1.00
501 1.00
502 1.00
503 1.00
504 1.00
505 1.00
506 1.00
507 1.00
508 1.00
509 1.00
510 1.00
511 1.00
512 1.00
513 1.00
514 1.00
515 1.00
516 1.00
517 1.00
518 1.00
519 1.00
520 1.00
521 1.00
522 1.00
523 1.00
524 1.00
525 1.00
526 1.00
527 1.00
528 1.00
529 1.00
530 1.00
531 1.00
532 1.00
533 1.00
534 1.00
535 1.00
536 1.00
537 1.00
538 1.00
539 1.00
540 1.00
541 1.00
542 1.00
543 1.00
544 1.00
545 1.00
546 1.00
547 1.00
548 1.00
549 1.00
550 1.00
551 1.00
552 1.00
553 1.00
554 1.00
555 1.00
556 1.00
557 1.00
558 1.00
559 1.00
560 1.00
561 1.00
562 1.00
563 1.00
564 1.00
565 1.00
566 1.00
567 1.00
568 1.00
569 1.00
570 1.00
571 1.00
572 1.00
573 1.00
574 1.00
575 1.00
576 1.00
577 1.00
578 1.00
579 1.00
580 1.00
581 1.00
582 1.00
583 1.00
584 1.00
585 1.00
586 1.00
587 1.00
588 1.00
589 1.00
590 1.00
591 1.00
592 1.00
593 1.00
594 1.00
595 1.00
596 1.00
597 1.00
598 1.00
599 1.00
600 1.00
601 1.00
602 1.00
603 1.00
604 1.00
605 1.00
606 1.00
607 1.00
608 1.00
609 1.00
610 1.00
611 1.00
612 1.00
613 1.00
614 1.00
615 1.00
616 1.00
617 1.00
618 1.00
619 1.00
620 1.00
621 1.00
622 1.00
623 1.00
624 1.00
625 1.00
626 1.00
627 1.00
628 1.00
629 1.00
630 1.00
631 1.00
632 1.00
633 1.00
634 1.00
635 1.00
636 1.00
637 1.00
638 1.00
639 1.00
640 1.00
641 1.00
642 1.00
643 1.00
644 1.00
645 1.00
646 1.00
647 1.00
648 1.00
649 1.00
650 1.00
651 1.00
652 1.00
653 1.00
654 1.00
655 1.00
656 1.00
657 1.00
658 1.00
659 1.00
660 1.00
661 1.00
662 1.00
663 1.00
664 1.00
665 1.00
666 1.00
667 1.00
668 1.00
669 1.00
670 1.00
671 1.00
672 1.00
673 1.00
674 1.00
675 1.00
676 1.00
677 1.00
678 1.00
679 1.00
680 1.00
681 1.00
682 1.00
683 1.00
684 1.00
685 1.00
686 1.00
687 1.00
688 1.00
689 1.00
690 1.00
691 1.00
692 1.00
693 1.00
694 1.00
695 1.00
696 1.00
697 1.00
698 1.00
699 1.00
700 1.00
701 1.00
702 1.00
703 1.00
704 1.00
705 1.00
706 1.00
707 1.00
708 1.00
709 1.00
710 1.00
711 1.00
712 1.00
713 1.00
714 1.00
715 1.00
716 1.00
717 1.00
718 1.00
719 1.00
720 1.00
721 1.00
722 1.00
723 1.00
724 1.00
725 1.00
726 1.00
727 1.00
728 1.00
729 1.00
730 1.00
731 1.00
732 1.00
733 1.00
734 1.00
735 1.00
736 1.00
737 1.00
738 1.00
739 1.00
740 1.00
741 1.00
742 1.00
743 1.00
744 1.00
745 1.00
746 1.00
747 1.00
748 1.00
749 1.00
750 1.00
751 1.00
752 1.00
753 1.00
754 1.00
755 1.00
756 1.00
757 1.00
758 1.00
759 1.00
760 1.00
761 1.00
762 1.00
763 1.00
764 1.00
765 1.00
766 1.00
767 1.00
768 1.00
769 1.00
770 1.00
771 1.00
772 1.00
773 1.00
774 1.00
775 1.00
776 1.00
777 1.00
778 1.00
779 1.00
780 1.00
781 1.00
782 1.00
783 1.00
784 1.00
785 1.00
786 1.00
787 1.00
788 1.00
789 1.00
790 1.00
791 1.00
792 1.00
793 1.00
794 1.00
795 1.00
796 1.00
797 1.00
798 1.00
799 1.00
800 1.00
801 1.00
802 1.00
803 1.00
804 1.00
805 1.00
806 1.00
807 1.00
808 1.00
809 1.00
810 1.00
811 1.00
812 1.00
813 1.00
814 1.00
815 1.00
816 1.00
817 1.00
818 1.00
819 1.00
820 1.00
821 1.00
822 1.00
823 1.00
824 1.00
825 1.00
826 1.00
827 1.00
828 1.00
829 1.00
830 1.00
831 1.00
832 1.00
833 1.00
834 1.00
835 1.00
836 1.00
837 1.00
838 1.00
839 1.00
840 1.00
841 1.00
842 1.00
843 1.00
844 1.00
845 1.00
846 1.00
847 1.00
848 1.00
849 1.00
850 1.00
851 1.00
852 1.00
853 1.00
854 1.00
855 1.00
856 1.00
857 1.00
858 1.00
859 1.00
860 1.00
861 1.00
862 1.00
863 1.00
864 1.00
865 1.00
866 1.00
867 1.00
868 1.00
869 1.00
870 1.00
871 1.00
872 1.00
873 1.00
874 1.00
875 1.00
876 1.00
877 1.00
878 1.00
879 1.00
880 1.00
881 1.00
882 1.00
883 1.00
884 1.00
885 1.00
886 1.00
887 1.00
888 1.00
889 1.00
890 1.00
891 1.00
892 1.00
893 1.00
894 1.00
895 1.00
896 1.00
897 1.00
898 1.00
899 1.00
900 1.00
901 1.00
902 1.00
903 1.00
904 1.00
905 1.00
906 1.00
907 1.00
908 1.00
909 1.00
910 1.00
911 1.00
912 1.00
913 1.00
914 1.00
915 1.00
916 1.00
917 1.00
918 1.00
919 1.00
920 1.00
921 1.00
922 1.00
923 1.00
924 1.00
925 1.00
926 1.00
927 1.00
928 1.00
929 1.00
930 1.00
931 1.00
932 1.00
933 1.00
934 1.00
935 1.00
936 1.00
937 1.00
938 1.00
939 1.00
940 1.00
941 1.00
942 1.00
943 1.00
944 1.00
945 1.00
946 1.00
947 1.00
948 1.00
949 1.00
950 1.00
951 1.00
952 1.00
953 1.00
954 1.00
955 1.00
956 1.00
957 1.00
958 1.00
959 1.00
960 1.00
961 1.00
962 1.00
963 1.00
964 1.00
965 1.00
966 1.00
967 1.00
968 1.00
969 1.00
970 1.00
971 1.00
972 1.00
973 1.00
974 1.00
975 1.00
976 1.00
977 1.00
978 1.00
979 1.00
980 1.00
981 1.00
982 1.00
983 1.00
984 1.00
985 1.00
986 1.00
987 1.00
988 1.00
989 1.00
990 1.00
991 1.00
992 1.00
993 1.00
994 1.00
995 1.00
996 1.00
997 1.00
998 1.00
999 1.00
1000 1.00
1001 1.00
1002 1.00
1003 1.00
1004 1.00
1005 1.00
1006 1.00
1007 1.00
1008 1.00
1009 1.00
1010 1.00
1011 1.00
1012 1.00
1013 1.00
1014 1.00
1015 1.00
1016 1.00
1017 1.00
1018 1.00
1019 1.00
1020 1.00
1021 1.00
1022 1.00
1023 1.00
1024 1.00
1025 1.00
1026 1.00
1027 1.00
1028 1.00
1029 1.00
1030 1.00
1031 1.00
1032 1.00
1033 1.00
1034 1.00
1035 1.00
1036 1.00
1037 1.00
1038 1.00
1039 1.00
1040 1.00
1041 1.00
1042 1.00
1043 1.00
1044 1.00
1045 1.00
1046 1.00
1047 1.00
1048 1.00
1049 1.00
1050 1.00
1051 1.00
1052 1.00
1053 1.00
1054 1.00
1055 1.00
1056 1.00
1057 1.00
1058 1.00
1059 1.00
1060 1.00
1061 1.00
1062 1.00
1063 1.00
1064 1.00
1065 1.00
1066 1.00
1067 1.00
1068 1.00
1069 1.00
1070 1.00
1071 1.00
1072 1.00
1073 1.00
1074 1.00
1075 1.00
1076 1.00
1077 1.00
1078 1.00
1079 1.00
1080 1.00
1081 1.00
1082 1.00
1083 1.00
1084 1.00
1085 1.00
1086 1.00
1087 1.00
1088 1.00
1089 1.00
1090 1.00
1091 1.00
1092 1.00
1093 1.00
1094 1.00
1095 1.00
1096 1.00
1097 1.00
1098 1.00
1099 1.00
1100 1.00
1101 1.00
1102 1.00
1103 1.00
1104 1.00
1105 1.00
1106 1.00
1107 1.00
1108 1.00
1109 1.00
1110 1.00
1111 1.00
1112 1.00
1113 1.00
1114 1.00
1115 1.00
1116 1.00
1117 1.00
1118 1.00
1119 1.00
1120 1.00
1121 1.00
1122 1.00
1123 1.00
1124 1.00
1125 1.00
1126 1.00
1127 1.00
1128 1.00
1129 1.00
1130 1.00
1131 1.00
1132 1.00
1133 1.00
1134 1.00
1135 1.00
1136 1.00
1137 1.00
1138 1.00
1139 1.00
1140 1.00
1141 1.00
1142 1.00
1143 1.00
1144 1.00
1145 1.00
1146 1.00
1147 1.00
1148 1.00
1149 1.00
1150 1.00
1151 1.00
1152 1.00
1153 1.00
1154 1.00
1155 1.00
1156 1.00
1157 1.00
1158 1.00
1159 1.00
1160 1.00
1161 1.00
1162 1.00
1163 1.00
1164 1.00
1165 1.00
1166 1.00
1167 1.00
1168 1.00
1169 1.00
1170 1.00
1171 1.00
1172 1.00
1173 1.00
1174 1.00
1175 1.00
1176 1.00
1177 1.00
1178 1.00
1179 1.00
1180 1.00
1181 1.00
1182 1.00
1183 1.00
1184 1.00
1185 1.00
1186 1.00
1187 1.00
1188 1.00
1189 1.00
1190 1.00
1191 1.00
1192 1.00
1193 1.00
1194 1.00
1195 1.00
1196 1.00
1197 1.00
1198 1.00
1199 1.00
1200 1.00
1201 1.00
1202 1.00
1203 1.00
1204 1.00
1205 1.00
1206 1.00
1207 1.00
1208 1.00
1209 1.00
1210 1.00
1211 1.00
1212 1.00
1213 1.00
1214 1.00
1215 1.00
1216 1.00
1217 1.00
1218 1.00
1219 1.00
1220 1.00
1221 1.00
1222 1.00
1223 1.00
1224 1.00
1225 1.00
1226 1.00
1227 1.00
1228 1.00
1229 1.00
1230 1.00
1231 1.00
1232 1.00
1233 1.00
1234 1.00
1235 1.00
1236 1.00
1237 1.00
1238 1.00
1239 1.00
1240 1.00
1241 1.00
1242 1.00
1243 1.00
1244 1.00
1245 1.00
1246 1.00
1247 1.00
1248 1.00
1249 1.00
1250 1.00
1251 1.00
1252 1.00
1253 1.00
1254 1.00
1255 1.00
1256 1.00
1257 1.00
1258 1.00
1259 1.00
1260 1.00
1261 1.00
1262 1.00
1263 1.00
1264 1.00
1265 1.00
1266 1.00
1267 1.00
1268 1.00
1269 1.00
1270 1.00
1271 1.00
1272 1.00
1273 1.00
1274 1.00
1275 1.00
1276 1.00
1277 1.00
1278 1.00
1279 1.00
1280 1.00
1281 1.00
1282 1.00
1283 1.00
1284 1.00
1285 1.00
1286 1.00
1287 1.00
1288 1.00
1289 1.00
1290 1.00
1291 1.00
1292 1.00
1293 1.00
1294 1.00
1295 1.00
1296 1.00
1297 1.00
1298 1.00
1299 1.00
1300 1.00
1301 1.00
1302 1.00
1303 1.00
1304 1.00
1305 1.00
1306 1.00
1307 1.00
1308 1.00
1309 1.00
1310 1.00
1311 1.00
1312 1.00
1313 1.00
1314 1.00
1315 1.00
1316 1.00
1317 1.00
1318 1.00
1319 1.00
1320 1.00
1321 1.00
1322 1.00
1323 1.00
1324 1.00
1325 1.00
1326 1.00
1327 1.00
1328 1.00
1329 1.00
1330 1.00
1331 1.00
1332 1.00
1333 1.00
1334 1.00
1335 1.00
1336 1.00
1337 1.00
1338 1.00
1339 1.00
1340 1.00
1341 1.00
1342 1.00
1343 1.00
1344 1.00
1345 1.00
1346 1.00
1347 1.00
1348 1.00
1349 1.00
1350 1.00
1351 1.00
1352 1.00
1353 1.00
1354 1.00
1355 1.00
1356 1.00
1357 1.00
1358 1.00
1359 1.00
1360 1.00
1361 1.00
1362 1.00
1363 1.00
1364 1.00
1365 1.00
1366 1.00
1367 1.00
1368 1.00
1369 1.00
1370 1.00
1371 1.00
1372 1.00
1373 1.00
1374 1.00
1375 1.00
1376 1.00
1377 1.00
1378 1.00
1379 1.00
1380 1.00
1381 1.00
1382 1.00
1383 1.00
1384 1.00
1385 1.00
1386 1.00
1387 1.00
1388 1.00
1389 1.00
1390 1.00
1391 1.00
1392 1.00
1393 1.00
1394 1.00
1395 1.00
1396 1.00
1397 1.00
1398 1.00
1399 1.00
1400 1.00
1401 1.00
1402 1.00
1403 1.00
1404 1.00
1405 1.00
1406 1.00
1407 1.00
1408 1.00
1409 1.00
1410 1.00
1411 1.00
1412 1.00
1413 1.00
1414 1.00
1415 1.00
1416 1.00
1417 1.00
1418 1.00
1419 1.00
1420 1.00
1421 1.00
1422 1.00
1423 1.00
1424 1.00
1425 1.00
1426 1.00
1427 1.00
1428 1.00
1429 1.00
1430 1.00
1431 1.00
1432 1.00
1433 1.00
1434 1.00
1435 1.00
1436 1.00
1437 1.00
1438 1.00
1439 1.00
1440 1.00
1441 1.00
1442 1.00
1443 1.00
1444 1.00
1445 1.00
1446 1.00
1447 1.00
1448 1.00
1449 1.00
1450 1.00
1451 1.00
1452 1.00
1453 1.00
1454 1.00
1455 1.00
1456 1.00
1457 1.00
1458 1.00
1459 1.00
1460 1.00
1461 1.00
1462 1.00
1463 1.00
1464 1.00
1465 1.00
1466 1.00
1467 1.00
1468 1.00
1469 1.00
1470 1.00
1471 1.00
1472 1.00
1473 1.00
1474 1.00
1475 1.00
1476 1.00
1477 1.00
1478 1.00
1479 1.00
1480 1.00
1481 1.00
1482 1.00
1483 1.00
1484 1.00
1485 1.00
1486 1.00
1487 1.00
1488 1.00
1489 1.00
1490 1.00
1491 1.00
1492 1.00
1493 1.00
1494 1.00
1495 1.00
1496 1.00
1497 1.00
1498 1.00
1499 1.00
1500 1.00
1501 1.00
1502 1.00
1503 1.00
1504 1.00
1505 1.00
1506 1.00
1507 1.00
1508 1.00
1509 1.00
1510 1.00
1511 1.00
1512 1.00
1513 1.00
1514 1.00
1515 1.00
1516 1.00
1517 1.00
1518 1.00
1519 1.00
1520 1.00
1521 1.00
1522 1.00
1523 1.00
1524 1.00
1525 1.00
1526 1.00
1527 1.00
1528 1.00
1529 1.00
1530 1.00
1531 1.00
1532 1.00
1533 1.00
1534 1.00
1535 1.00
1536 1.00
1537 1.00
1538 1.00
1539 1.00
1540 1.00
1541 1.00
1542 1.00
1543 1.00
1544 1.00
1545 1.00
1546 1.00
1547 1.00
1548 1.00
1549 1.00
1550 1.00
1551 1.00
1552 1.00
1553 1.00
1554 1.00
1555 1.00
1556 1.00
1557 1.00
1558 1.00
1559 1.00
1560 1.00
1561 1.00
1562 1.00
1563 1.00
1564 1.00
1565 1.00
1566 1.00
1567 1.00
1568 1.00
1569 1.00
1570 1.00
1571 1.00
1572 1.00
1573 1.00
1574 1.00
1575 1.00
1576 1.00
1577 1.00
1578 1.00
1579 1.00
1580 1.00
1581 1.00
1582 1.00
1583 1.00
1584 1.00
1585 1.00
1586 1.00
1587 1.00
1588 1.00
1589 1.00
1590 1.00
1591 1.00
1592 1.00
1593 1.00
1594 1.00
1595 1.00
1596 1.00
1597 1.00
1598 1.00
1599 1.00

@<TRIPOS>MOLECULE
5
47  49  1  0  0
SMALL
FORMAL_CHARGES
@<TRIPOS>ATOM
    1 C1        46.1060    12.8106    25.8700 C.2        1 SUBUNIT  0
    2 C2        46.1834    13.5718    27.0538 C.2        1 SUBUNIT  0
    3 C3        45.4628    13.1874    28.1911 C.2        1 SUBUNIT  0
    4 C4        44.6923    12.0216    28.1643 C.2        1 SUBUNIT  0
    5 C5        44.5596    11.2605    26.9885 C.2        1 SUBUNIT  0
    6 C6        45.2522    11.6723    25.8126 C.2        1 SUBUNIT  0
    7 S7        43.5204     9.8457    26.9980 S.o2       1 SUBUNIT  0
    8 C8        45.0774    10.9122    24.5275 C.3        1 SUBUNIT  0
    9 Cl9       47.0784    13.3054    24.5251 Cl         1 SUBUNIT  0
   10 O10       44.1103     8.8222    26.1506 O.2        1 SUBUNIT  0
   11 O11       42.1849    10.2144    26.5623 O.2        1 SUBUNIT  0
   12 N12       43.4537     9.1552    28.4928 N.pl3      1 SUBUNIT  0
   13 C13       42.8670     9.5900    29.6870 C.2        1 SUBUNIT  0
   14 C14       43.0374     8.7607    30.8320 C.2        1 SUBUNIT  0
   15 C15       42.5195     9.1145    32.1010 C.2        1 SUBUNIT  0
   16 C16       41.7760    10.2973    32.2088 C.2        1 SUBUNIT  0
   17 C17       41.5865    11.1239    31.0943 C.2        1 SUBUNIT  0
   18 C18       42.1345    10.8023    29.8298 C.2        1 SUBUNIT  0
   19 O19       41.9379    11.6323    28.8080 O.3        1 SUBUNIT  0
   20 C20       41.0487    12.6496    28.8936 C.2        1 SUBUNIT  0
   21 C21       42.7616     8.2778    33.3380 C.3        1 SUBUNIT  0
   22 C22       40.9170    13.6592    27.9240 C.2        1 SUBUNIT  0
   23 S23       39.6344    14.7187    28.2831 S.3        1 SUBUNIT  0
   24 C24       39.2824    13.9498    29.7607 C.2        1 SUBUNIT  0
   25 C25       40.1261    12.8416    29.9524 C.2        1 SUBUNIT  0
   26 C26       38.2453    14.3821    30.6970 C.2        1 SUBUNIT  0
   27 O27       38.0726    13.6633    31.8302 O.3        1 SUBUNIT  0
   28 O28       37.5912    15.3654    30.4105 O.2        1 SUBUNIT  0
   29 C29       37.2931    14.2771    32.8627 C.3        1 SUBUNIT  0
   30 F30       43.4886     7.1327    33.0817 F          1 SUBUNIT  0
   31 F31       41.5743     7.9016    33.9396 F          1 SUBUNIT  0
   32 F32       43.4692     9.0628    34.2205 F          1 SUBUNIT  0
   33 H33       46.8078    14.4647    27.0840 H          1 SUBUNIT  0
   34 H34       45.5026    13.7956    29.0948 H          1 SUBUNIT  0
   35 H35       44.1843    11.6958    29.0720 H          1 SUBUNIT  0
   36 H36       46.0876    10.6250    24.2359 H          1 SUBUNIT  0
   37 H37       44.7391    11.6581    23.8083 H          1 SUBUNIT  0
   38 H38       44.4017    10.0599    24.5992 H          1 SUBUNIT  0
   39 H39       43.9455     8.2075    28.5629 H          1 SUBUNIT  0
   40 H40       43.5841     7.8235    30.7279 H          1 SUBUNIT  0
   41 H41       41.3413    10.5765    33.1686 H          1 SUBUNIT  0
   42 H42       41.0024    12.0377    31.2035 H          1 SUBUNIT  0
   43 H43       41.5589    13.7521    27.0480 H          1 SUBUNIT  0
   44 H44       40.0757    12.1945    30.8281 H          1 SUBUNIT  0
   45 H45       36.3210    14.5040    32.4250 H          1 SUBUNIT  0
   46 H46       37.7829    15.2209    33.1025 H          1 SUBUNIT  0
   47 H47       37.1954    13.6433    33.7441 H          1 SUBUNIT  0
@<TRIPOS>BOND
    1     1     2 2
    2     1     6 1
    3     1     9 1
    4     2     3 1
    5     2    33 1
    6     3     4 2
    7     3    34 1
    8     4     5 1
    9     4    35 1
   10     5     6 2
   11     5     7 1
   12     6     8 1
   13     7    10 2
   14     7    11 2
   15     7    12 1
   16     8    36 1
   17     8    37 1
   18     8    38 1
   19    12    13 1
   20    12    39 1
   21    13    14 2
   22    13    18 1
   23    14    15 1
   24    14    40 1
   25    15    16 2
   26    15    21 1
   27    16    17 1
   28    16    41 1
   29    17    18 2
   30    17    42 1
   31    18    19 1
   32    19    20 1
   33    20    22 2
   34    20    25 1
   35    21    30 1
   36    21    31 1
   37    21    32 1
   38    22    23 1
   39    22    43 1
   40    23    24 1
   41    24    25 2
   42    24    26 1
   43    25    44 1
   44    26    27 1
   45    26    28 2
   46    27    29 1
   47    29    45 1
   48    29    46 1
   49    29    47 1
@<TRIPOS>SUBSTRUCTURE
1   ****   1
@<SCITEGIC>MOL_PROPERTY
AbsoluteEnergy
SciTegic.value.StringValue
56.5967

@<SCITEGIC>MOL_PROPERTY
Clean Energy
SciTegic.value.StringValue
41.1118

@<SCITEGIC>MOL_PROPERTY
ConfNumber
SciTegic.value.StringValue
93

@<SCITEGIC>MOL_PROPERTY
MOL_NUMBER
SciTegic.value.StringValue
1

@<SCITEGIC>MOL_PROPERTY
RelativeEnergy
SciTegic.value.StringValue
10.179

@<SCITEGIC>MOL_PROPERTY
POSE_NUMBER
SciTegic.value.StringValue
1

@<SCITEGIC>MOL_PROPERTY
LibDockScore
SciTegic.value.StringValue
111.5103

@<SCITEGIC>MOL_PROPERTY
HotSpots
SciTegic.value.StringValue
46.78,12.71,25.94,A,38,2
42.18,9.91,26.34,P,52,11
42.18,8.31,33.94,A,63,31

@<SCITEGIC>ATOM_PROPERTY
Formal Charge
SciTegic.value.StringValue
1 0
2 0
3 0
4 0
5 0
6 0
7 0
8 0
9 0
10 0
11 0
12 0
13 0
14 0
15 0
16 0
17 0
18 0
19 0
20 0
21 0
22 0
23 0
24 0
25 0
26 0
27 0
28 0
29 0
30 0
31 0
32 0
33 0
34 0
35 0
36 0
37 0
38 0
39 0
40 0
41 0
42 0
43 0
44 0
45 0
46 0
47 0

@<SCITEGIC>ATOM_PROPERTY
pdb_tempFactor
SciTegic.value.DoubleValue
1 0
2 0
3 0
4 0
5 0
6 0
7 0
8 0
9 0
10 0
11 0
12 0
13 0
14 0
15 0
16 0
17 0
18 0
19 0
20 0
21 0
22 0
23 0
24 0
25 0
26 0
27 0
28 0
29 0
30 0
31 0
32 0
33 0
34 0
35 0
36 0
37 0
38 0
39 0
40 0
41 0
42 0
43 0
44 0
45 0
46 0
47 0

@<SCITEGIC>ATOM_PROPERTY
pdb_occupancy
SciTegic.value.DoubleValue
1 1
2 1
3 1
4 1
5 1
6 1
7 1
8 1
9 1
10 1
11 1
12 1
13 1
14 1
15 1
16 1
17 1
18 1
19 1
20 1
21 1
22 1
23 1
24 1
25 1
26 1
27 1
28 1
29 1
30 1
31 1
32 1
33 1
34 1
35 1
36 1
37 1
38 1
39 1
40 1
41 1
42 1
43 1
44 1
45 1
46 1
47 1

@<TRIPOS>MOLECULE
5
47  49  1  0  0
SMALL
FORMAL_CHARGES
@<TRIPOS>ATOM
    1 C1        46.1216    12.7355    25.8909 C.2        1 SUBUNIT  0
    2 C2        46.2217    13.4812    27.0828 C.2        1 SUBUNIT  0
    3 C3        45.5154    13.0874    28.2259 C.2        1 SUBUNIT  0
    4 C4        44.7367    11.9271    28.1961 C.2        1 SUBUNIT  0
    5 C5        44.5815    11.1817    27.0130 C.2        1 SUBUNIT  0
    6 C6        45.2593    11.6037    25.8321 C.2        1 SUBUNIT  0
    7 S7        43.5329     9.7737    27.0204 S.o2       1 SUBUNIT  0
    8 C8        45.0603    10.8610    24.5403 C.3        1 SUBUNIT  0
    9 Cl9       47.0773    13.2406    24.5379 Cl         1 SUBUNIT  0
   10 O10       44.1040     8.7565    26.1527 O.2        1 SUBUNIT  0
   11 O11       42.1940    10.1564    26.6078 O.2        1 SUBUNIT  0
   12 N12       43.4824     9.0660    28.5077 N.pl3      1 SUBUNIT  0
   13 C13       42.9044     9.4846    29.7119 C.2        1 SUBUNIT  0
   14 C14       43.0742     8.6347    30.8418 C.2        1 SUBUNIT  0
   15 C15       42.5647     8.9706    32.1191 C.2        1 SUBUNIT  0
   16 C16       41.8302    10.1566    32.2504 C.2        1 SUBUNIT  0
   17 C17       41.6415    11.0033    31.1511 C.2        1 SUBUNIT  0
   18 C18       42.1813    10.6994    29.8788 C.2        1 SUBUNIT  0
   19 O19       41.9858    11.5480    28.8721 O.3        1 SUBUNIT  0
   20 C20       41.1003    12.5666    28.9772 C.2        1 SUBUNIT  0
   21 C21       42.8067     8.1113    33.3406 C.3        1 SUBUNIT  0
   22 C22       41.0039    13.6201    28.0512 C.2        1 SUBUNIT  0
   23 S23       39.7170    14.6713    28.4194 S.3        1 SUBUNIT  0
   24 C24       39.3157    13.8385    29.8491 C.2        1 SUBUNIT  0
   25 C25       40.1469    12.7168    30.0154 C.2        1 SUBUNIT  0
   26 C26       38.2531    14.2351    30.7724 C.2        1 SUBUNIT  0
   27 O27       38.0763    13.4970    31.8925 O.3        1 SUBUNIT  0
   28 O28       37.5827    15.2079    30.4876 O.2        1 SUBUNIT  0
   29 C29       37.2773    14.0854    32.9249 C.3        1 SUBUNIT  0
   30 F30       43.4479     6.9245    33.0475 F          1 SUBUNIT  0
   31 F31       41.6251     7.8064    33.9918 F          1 SUBUNIT  0
   32 F32       43.6002     8.8436    34.1949 F          1 SUBUNIT  0
   33 H33       46.8525    14.3695    27.1149 H          1 SUBUNIT  0
   34 H34       45.5727    13.6840    29.1363 H          1 SUBUNIT  0
   35 H35       44.2400    11.5933    29.1071 H          1 SUBUNIT  0
   36 H36       46.0641    10.5708    24.2301 H          1 SUBUNIT  0
   37 H37       44.7164    11.6181    23.8356 H          1 SUBUNIT  0
   38 H38       44.3800    10.0123    24.6114 H          1 SUBUNIT  0
   39 H39       43.9789     8.1198    28.5626 H          1 SUBUNIT  0
   40 H40       43.6137     7.6955    30.7192 H          1 SUBUNIT  0
   41 H41       41.4019    10.4225    33.2168 H          1 SUBUNIT  0
   42 H42       41.0645    11.9192    31.2786 H          1 SUBUNIT  0
   43 H43       41.6727    13.7482    27.2001 H          1 SUBUNIT  0
   44 H44       40.0662    12.0309    30.8587 H          1 SUBUNIT  0
   45 H45       36.3076    14.3070    32.4792 H          1 SUBUNIT  0
   46 H46       37.7525    15.0313    33.1847 H          1 SUBUNIT  0
   47 H47       37.1773    13.4371    33.7954 H          1 SUBUNIT  0
@<TRIPOS>BOND
    1     1     2 2
    2     1     6 1
    3     1     9 1
    4     2     3 1
    5     2    33 1
    6     3     4 2
    7     3    34 1
    8     4     5 1
    9     4    35 1
   10     5     6 2
   11     5     7 1
   12     6     8 1
   13     7    10 2
   14     7    11 2
   15     7    12 1
   16     8    36 1
   17     8    37 1
   18     8    38 1
   19    12    13 1
   20    12    39 1
   21    13    14 2
   22    13    18 1
   23    14    15 1
   24    14    40 1
   25    15    16 2
   26    15    21 1
   27    16    17 1
   28    16    41 1
   29    17    18 2
   30    17    42 1
   31    18    19 1
   32    19    20 1
   33    20    22 2
   34    20    25 1
   35    21    30 1
   36    21    31 1
   37    21    32 1
   38    22    23 1
   39    22    43 1
   40    23    24 1
   41    24    25 2
   42    24    26 1
   43    25    44 1
   44    26    27 1
   45    26    28 2
   46    27    29 1
   47    29    45 1
   48    29    46 1
   49    29    47 1
@<TRIPOS>SUBSTRUCTURE
1   ****   1
@<SCITEGIC>MOL_PROPERTY
AbsoluteEnergy
SciTegic.value.StringValue
56.5967

@<SCITEGIC>MOL_PROPERTY
Clean Energy
SciTegic.value.StringValue
41.1118

@<SCITEGIC>MOL_PROPERTY
ConfNumber
SciTegic.value.StringValue
93

@<SCITEGIC>MOL_PROPERTY
MOL_NUMBER
SciTegic.value.StringValue
1

@<SCITEGIC>MOL_PROPERTY
RelativeEnergy
SciTegic.value.StringValue
10.179

@<SCITEGIC>MOL_PROPERTY
POSE_NUMBER
SciTegic.value.StringValue
2

@<SCITEGIC>MOL_PROPERTY
LibDockScore
SciTegic.value.StringValue
111.3722

@<SCITEGIC>MOL_PROPERTY
HotSpots
SciTegic.value.StringValue
46.78,13.71,24.14,A,11,9
42.18,9.91,26.34,P,52,11
42.18,8.31,33.94,A,63,31

@<SCITEGIC>ATOM_PROPERTY
Formal Charge
SciTegic.value.StringValue
1 0
2 0
3 0
4 0
5 0
6 0
7 0
8 0
9 0
10 0
11 0
12 0
13 0
14 0
15 0
16 0
17 0
18 0
19 0
20 0
21 0
22 0
23 0
24 0
25 0
26 0
27 0
28 0
29 0
30 0
31 0
32 0
33 0
34 0
35 0
36 0
37 0
38 0
39 0
40 0
41 0
42 0
43 0
44 0
45 0
46 0
47 0

@<SCITEGIC>ATOM_PROPERTY
pdb_tempFactor
SciTegic.value.DoubleValue
1 0
2 0
3 0
4 0
5 0
6 0
7 0
8 0
9 0
10 0
11 0
12 0
13 0
14 0
15 0
16 0
17 0
18 0
19 0
20 0
21 0
22 0
23 0
24 0
25 0
26 0
27 0
28 0
29 0
30 0
31 0
32 0
33 0
34 0
35 0
36 0
37 0
38 0
39 0
40 0
41 0
42 0
43 0
44 0
45 0
46 0
47 0

@<SCITEGIC>ATOM_PROPERTY
pdb_occupancy
SciTegic.value.DoubleValue
1 1
2 1
3 1
4 1
5 1
6 1
7 1
8 1
9 1
10 1
11 1
12 1
13 1
14 1
15 1
16 1
17 1
18 1
19 1
20 1
21 1
22 1
23 1
24 1
25 1
26 1
27 1
28 1
29 1
30 1
31 1
32 1
33 1
34 1
35 1
36 1
37 1
38 1
39 1
40 1
41 1
42 1
43 1
44 1
45 1
46 1
47 1

@<TRIPOS>MOLECULE
5
47  49  1  0  0
SMALL
FORMAL_CHARGES
@<TRIPOS>ATOM
    1 C1        46.3292    12.6339    25.2946 C.2        1 SUBUNIT  0
    2 C2        45.9722    13.9362    24.8983 C.2        1 SUBUNIT  0
    3 C3        45.3801    14.8229    25.8112 C.2        1 SUBUNIT  0
    4 C4        45.1417    14.4199    27.1307 C.2        1 SUBUNIT  0
    5 C5        45.4876    13.1217    27.5556 C.2        1 SUBUNIT  0
    6 C6        46.0710    12.2073    26.6280 C.2        1 SUBUNIT  0
    7 S7        45.1782    12.7113    29.2308 S.o2       1 SUBUNIT  0
    8 C8        46.4212    10.8077    27.0491 C.3        1 SUBUNIT  0
    9 Cl9       47.0864    11.6172    24.1057 Cl         1 SUBUNIT  0
   10 O10       44.3037    13.7192    29.8144 O.2        1 SUBUNIT  0
   11 O11       46.4571    12.6010    29.9142 O.2        1 SUBUNIT  0
   12 N12       44.4550    11.2359    29.3034 N.pl3      1 SUBUNIT  0
   13 C13       43.3324    10.9236    30.0667 C.2        1 SUBUNIT  0
   14 C14       43.4878     9.8723    30.9947 C.2        1 SUBUNIT  0
   15 C15       42.4586     9.5079    31.8866 C.2        1 SUBUNIT  0
   16 C16       41.2386    10.2064    31.8060 C.2        1 SUBUNIT  0
   17 C17       41.0536    11.2388    30.8631 C.2        1 SUBUNIT  0
   18 C18       42.0816    11.5970    29.9594 C.2        1 SUBUNIT  0
   19 O19       41.9883    12.5195    28.9995 O.3        1 SUBUNIT  0
   20 C20       41.0575    13.4810    28.7602 C.2        1 SUBUNIT  0
   21 C21       42.6663     8.4010    32.9045 C.3        1 SUBUNIT  0
   22 C22       39.7918    13.8107    29.3163 C.2        1 SUBUNIT  0
   23 S23       39.1040    15.1906    28.5642 S.3        1 SUBUNIT  0
   24 C24       40.4028    15.3785    27.4806 C.2        1 SUBUNIT  0
   25 C25       41.3609    14.3826    27.7203 C.2        1 SUBUNIT  0
   26 C26       40.5598    16.3958    26.4340 C.2        1 SUBUNIT  0
   27 O27       39.7211    17.4529    26.3580 O.3        1 SUBUNIT  0
   28 O28       41.4823    16.2003    25.6697 O.2        1 SUBUNIT  0
   29 C29       40.0313    18.4431    25.3689 C.3        1 SUBUNIT  0
   30 F30       41.5043     8.1388    33.5940 F          1 SUBUNIT  0
   31 F31       43.0773     7.2320    32.2912 F          1 SUBUNIT  0
   32 F32       43.6275     8.7521    33.8268 F          1 SUBUNIT  0
   33 H33       46.1571    14.2590    23.8738 H          1 SUBUNIT  0
   34 H34       45.1051    15.8282    25.4919 H          1 SUBUNIT  0
   35 H35       44.6851    15.1157    27.8346 H          1 SUBUNIT  0
   36 H36       47.4848    10.7063    26.8334 H          1 SUBUNIT  0
   37 H37       45.8896    10.1618    26.3503 H          1 SUBUNIT  0
   38 H38       46.1825    10.5845    28.0889 H          1 SUBUNIT  0
   39 H39       44.8823    10.4507    28.7154 H          1 SUBUNIT  0
   40 H40       44.4307     9.3261    31.0229 H          1 SUBUNIT  0
   41 H41       40.4249     9.9453    32.4826 H          1 SUBUNIT  0
   42 H42       40.1023    11.7699    30.8300 H          1 SUBUNIT  0
   43 H43       39.3156    13.2539    30.1233 H          1 SUBUNIT  0
   44 H44       42.2807    14.3106    27.1398 H          1 SUBUNIT  0
   45 H45       40.0536    17.9277    24.4087 H          1 SUBUNIT  0
   46 H46       41.0399    18.7948    25.5861 H          1 SUBUNIT  0
   47 H47       39.3153    19.2649    25.3634 H          1 SUBUNIT  0
@<TRIPOS>BOND
    1     1     2 2
    2     1     6 1
    3     1     9 1
    4     2     3 1
    5     2    33 1
    6     3     4 2
    7     3    34 1
    8     4     5 1
    9     4    35 1
   10     5     6 2
   11     5     7 1
   12     6     8 1
   13     7    10 2
   14     7    11 2
   15     7    12 1
   16     8    36 1
   17     8    37 1
   18     8    38 1
   19    12    13 1
   20    12    39 1
   21    13    14 2
   22    13    18 1
   23    14    15 1
   24    14    40 1
   25    15    16 2
   26    15    21 1
   27    16    17 1
   28    16    41 1
   29    17    18 2
   30    17    42 1
   31    18    19 1
   32    19    20 1
   33    20    22 2
   34    20    25 1
   35    21    30 1
   36    21    31 1
   37    21    32 1
   38    22    23 1
   39    22    43 1
   40    23    24 1
   41    24    25 2
   42    24    26 1
   43    25    44 1
   44    26    27 1
   45    26    28 2
   46    27    29 1
   47    29    45 1
   48    29    46 1
   49    29    47 1
@<TRIPOS>SUBSTRUCTURE
1   ****   1
@<SCITEGIC>MOL_PROPERTY
AbsoluteEnergy
SciTegic.value.StringValue
63.1857

@<SCITEGIC>MOL_PROPERTY
Clean Energy
SciTegic.value.StringValue
41.1118

@<SCITEGIC>MOL_PROPERTY
ConfNumber
SciTegic.value.StringValue
181

@<SCITEGIC>MOL_PROPERTY
MOL_NUMBER
SciTegic.value.StringValue
1

@<SCITEGIC>MOL_PROPERTY
RelativeEnergy
SciTegic.value.StringValue
16.7681

@<SCITEGIC>MOL_PROPERTY
POSE_NUMBER
SciTegic.value.StringValue
3

@<SCITEGIC>MOL_PROPERTY
LibDockScore
SciTegic.value.StringValue
109.2568

@<SCITEGIC>MOL_PROPERTY
HotSpots
SciTegic.value.StringValue
47.38,11.51,23.94,A,7,2
45.78,12.71,25.14,A,23,4
42.58,8.11,32.74,A,53,30

@<SCITEGIC>ATOM_PROPERTY
Formal Charge
SciTegic.value.StringValue
1 0
2 0
3 0
4 0
5 0
6 0
7 0
8 0
9 0
10 0
11 0
12 0
13 0
14 0
15 0
16 0
17 0
18 0
19 0
20 0
21 0
22 0
23 0
24 0
25 0
26 0
27 0
28 0
29 0
30 0
31 0
32 0
33 0
34 0
35 0
36 0
37 0
38 0
39 0
40 0
41 0
42 0
43 0
44 0
45 0
46 0
47 0

@<SCITEGIC>ATOM_PROPERTY
pdb_tempFactor
SciTegic.value.DoubleValue
1 0
2 0
3 0
4 0
5 0
6 0
7 0
8 0
9 0
10 0
11 0
12 0
13 0
14 0
15 0
16 0
17 0
18 0
19 0
20 0
21 0
22 0
23 0
24 0
25 0
26 0
27 0
28 0
29 0
30 0
31 0
32 0
33 0
34 0
35 0
36 0
37 0
38 0
39 0
40 0
41 0
42 0
43 0
44 0
45 0
46 0
47 0

@<SCITEGIC>ATOM_PROPERTY
pdb_occupancy
SciTegic.value.DoubleValue
1 1
2 1
3 1
4 1
5 1
6 1
7 1
8 1
9 1
10 1
11 1
12 1
13 1
14 1
15 1
16 1
17 1
18 1
19 1
20 1
21 1
22 1
23 1
24 1
25 1
26 1
27 1
28 1
29 1
30 1
31 1
32 1
33 1
34 1
35 1
36 1
37 1
38 1
39 1
40 1
41 1
42 1
43 1
44 1
45 1
46 1
47 1

@<TRIPOS>MOLECULE
5
47  49  1  0  0
SMALL
FORMAL_CHARGES
@<TRIPOS>ATOM
    1 C1        47.2423    11.8146    25.4917 C.2        1 SUBUNIT  0
    2 C2        47.2550    12.0820    24.1115 C.2        1 SUBUNIT  0
    3 C3        46.4409    13.0920    23.5824 C.2        1 SUBUNIT  0
    4 C4        45.5785    13.8069    24.4244 C.2        1 SUBUNIT  0
    5 C5        45.5402    13.5370    25.8067 C.2        1 SUBUNIT  0
    6 C6        46.4484    12.6004    26.3639 C.2        1 SUBUNIT  0
    7 S7        44.3439    14.3854    26.7585 S.o2       1 SUBUNIT  0
    8 C8        46.5717    12.4297    27.8502 C.3        1 SUBUNIT  0
    9 Cl9       48.1830    10.5002    26.0748 Cl         1 SUBUNIT  0
   10 O10       44.9647    15.5959    27.2677 O.2        1 SUBUNIT  0
   11 O11       43.1800    14.6608    25.9313 O.2        1 SUBUNIT  0
   12 N12       43.8060    13.5296    28.0605 N.pl3      1 SUBUNIT  0
   13 C13       43.1249    12.3165    28.0823 C.2        1 SUBUNIT  0
   14 C14       42.8809    11.5869    26.8973 C.2        1 SUBUNIT  0
   15 C15       42.3272    10.2919    26.9349 C.2        1 SUBUNIT  0
   16 C16       41.8186     9.8070    28.1524 C.2        1 SUBUNIT  0
   17 C17       41.9777    10.5519    29.3245 C.2        1 SUBUNIT  0
   18 C18       42.6861    11.7726    29.3191 C.2        1 SUBUNIT  0
   19 O19       42.9447    12.4082    30.4618 O.3        1 SUBUNIT  0
   20 C20       43.0975    11.7501    31.6351 C.2        1 SUBUNIT  0
   21 C21       42.3122     9.4516    25.6881 C.3        1 SUBUNIT  0
   22 C22       43.0816    12.4017    32.8799 C.2        1 SUBUNIT  0
   23 S23       43.2571    11.3111    34.1731 S.3        1 SUBUNIT  0
   24 C24       43.3676     9.9594    33.1484 C.2        1 SUBUNIT  0
   25 C25       43.3054    10.3548    31.8032 C.2        1 SUBUNIT  0
   26 C26       43.5046     8.5806    33.6100 C.2        1 SUBUNIT  0
   27 O27       43.5832     7.6082    32.6847 O.3        1 SUBUNIT  0
   28 O28       43.5358     8.3788    34.8039 O.2        1 SUBUNIT  0
   29 C29       43.9375     6.3066    33.1567 C.3        1 SUBUNIT  0
   30 F30       41.8252     8.1873    25.9266 F          1 SUBUNIT  0
   31 F31       41.5568    10.0518    24.7115 F          1 SUBUNIT  0
   32 F32       43.6093     9.3256    25.2476 F          1 SUBUNIT  0
   33 H33       47.8999    11.5020    23.4514 H          1 SUBUNIT  0
   34 H34       46.4783    13.3214    22.5175 H          1 SUBUNIT  0
   35 H35       44.9318    14.5784    24.0064 H          1 SUBUNIT  0
   36 H36       47.6266    12.5986    28.0664 H          1 SUBUNIT  0
   37 H37       46.3731    11.3731    28.0297 H          1 SUBUNIT  0
   38 H38       45.9168    13.0821    28.4277 H          1 SUBUNIT  0
   39 H39       44.0075    13.9652    29.0168 H          1 SUBUNIT  0
   40 H40       43.1260    12.0350    25.9344 H          1 SUBUNIT  0
   41 H41       41.2995     8.8490    28.1825 H          1 SUBUNIT  0
   42 H42       41.5483    10.1845    30.2565 H          1 SUBUNIT  0
   43 H43       42.9700    13.4790    33.0023 H          1 SUBUNIT  0
   44 H44       43.4066     9.6598    30.9696 H          1 SUBUNIT  0
   45 H45       43.1944     6.0348    33.9064 H          1 SUBUNIT  0
   46 H46       44.8999     6.4090    33.6580 H          1 SUBUNIT  0
   47 H47       43.9823     5.5701    32.3544 H          1 SUBUNIT  0
@<TRIPOS>BOND
    1     1     2 2
    2     1     6 1
    3     1     9 1
    4     2     3 1
    5     2    33 1
    6     3     4 2
    7     3    34 1
    8     4     5 1
    9     4    35 1
   10     5     6 2
   11     5     7 1
   12     6     8 1
   13     7    10 2
   14     7    11 2
   15     7    12 1
   16     8    36 1
   17     8    37 1
   18     8    38 1
   19    12    13 1
   20    12    39 1
   21    13    14 2
   22    13    18 1
   23    14    15 1
   24    14    40 1
   25    15    16 2
   26    15    21 1
   27    16    17 1
   28    16    41 1
   29    17    18 2
   30    17    42 1
   31    18    19 1
   32    19    20 1
   33    20    22 2
   34    20    25 1
   35    21    30 1
   36    21    31 1
   37    21    32 1
   38    22    23 1
   39    22    43 1
   40    23    24 1
   41    24    25 2
   42    24    26 1
   43    25    44 1
   44    26    27 1
   45    26    28 2
   46    27    29 1
   47    29    45 1
   48    29    46 1
   49    29    47 1
@<TRIPOS>SUBSTRUCTURE
1   ****   1
@<SCITEGIC>MOL_PROPERTY
AbsoluteEnergy
SciTegic.value.StringValue
52.8302

@<SCITEGIC>MOL_PROPERTY
Clean Energy
SciTegic.value.StringValue
41.1118

@<SCITEGIC>MOL_PROPERTY
ConfNumber
SciTegic.value.StringValue
47

@<SCITEGIC>MOL_PROPERTY
MOL_NUMBER
SciTegic.value.StringValue
1

@<SCITEGIC>MOL_PROPERTY
RelativeEnergy
SciTegic.value.StringValue
6.41252

@<SCITEGIC>MOL_PROPERTY
POSE_NUMBER
SciTegic.value.StringValue
4

@<SCITEGIC>MOL_PROPERTY
LibDockScore
SciTegic.value.StringValue
108.2779

@<SCITEGIC>MOL_PROPERTY
HotSpots
SciTegic.value.StringValue
46.78,11.91,25.54,A,30,2
44.38,6.51,33.74,A,62,29
42.38,8.31,26.34,A,42,30

@<SCITEGIC>ATOM_PROPERTY
Formal Charge
SciTegic.value.StringValue
1 0
2 0
3 0
4 0
5 0
6 0
7 0
8 0
9 0
10 0
11 0
12 0
13 0
14 0
15 0
16 0
17 0
18 0
19 0
20 0
21 0
22 0
23 0
24 0
25 0
26 0
27 0
28 0
29 0
30 0
31 0
32 0
33 0
34 0
35 0
36 0
37 0
38 0
39 0
40 0
41 0
42 0
43 0
44 0
45 0
46 0
47 0

@<SCITEGIC>ATOM_PROPERTY
pdb_tempFactor
SciTegic.value.DoubleValue
1 0
2 0
3 0
4 0
5 0
6 0
7 0
8 0
9 0
10 0
11 0
12 0
13 0
14 0
15 0
16 0
17 0
18 0
19 0
20 0
21 0
22 0
23 0
24 0
25 0
26 0
27 0
28 0
29 0
30 0
31 0
32 0
33 0
34 0
35 0
36 0
37 0
38 0
39 0
40 0
41 0
42 0
43 0
44 0
45 0
46 0
47 0

@<SCITEGIC>ATOM_PROPERTY
pdb_occupancy
SciTegic.value.DoubleValue
1 1
2 1
3 1
4 1
5 1
6 1
7 1
8 1
9 1
10 1
11 1
12 1
13 1
14 1
15 1
16 1
17 1
18 1
19 1
20 1
21 1
22 1
23 1
24 1
25 1
26 1
27 1
28 1
29 1
30 1
31 1
32 1
33 1
34 1
35 1
36 1
37 1
38 1
39 1
40 1
41 1
42 1
43 1
44 1
45 1
46 1
47 1

@<TRIPOS>MOLECULE
5
47  49  1  0  0
SMALL
FORMAL_CHARGES
@<TRIPOS>ATOM
    1 C1        47.1994    11.7903    25.5354 C.2        1 SUBUNIT  0
    2 C2        47.2323    12.0506    24.1542 C.2        1 SUBUNIT  0
    3 C3        46.4388    13.0692    23.6106 C.2        1 SUBUNIT  0
    4 C4        45.5766    13.8004    24.4388 C.2        1 SUBUNIT  0
    5 C5        45.5181    13.5378    25.8218 C.2        1 SUBUNIT  0
    6 C6        46.4064    12.5913    26.3943 C.2        1 SUBUNIT  0
    7 S7        44.3227    14.4075    26.7553 S.o2       1 SUBUNIT  0
    8 C8        46.5097    12.4263    27.8827 C.3        1 SUBUNIT  0
    9 Cl9       48.1146    10.4657    26.1360 Cl         1 SUBUNIT  0
   10 O10       44.9620    15.5977    27.2889 O.2        1 SUBUNIT  0
   11 O11       43.1843    14.7192    25.9055 O.2        1 SUBUNIT  0
   12 N12       43.7352    13.5542    28.0373 N.pl3      1 SUBUNIT  0
   13 C13       43.0690    12.3327    28.0366 C.2        1 SUBUNIT  0
   14 C14       42.8815    11.5962    26.8456 C.2        1 SUBUNIT  0
   15 C15       42.3429    10.2944    26.8661 C.2        1 SUBUNIT  0
   16 C16       41.7924     9.8071    28.0643 C.2        1 SUBUNIT  0
   17 C17       41.8956    10.5577    29.2390 C.2        1 SUBUNIT  0
   18 C18       42.5883    11.7873    29.2571 C.2        1 SUBUNIT  0
   19 O19       42.7934    12.4299    30.4067 O.3        1 SUBUNIT  0
   20 C20       42.9144    11.7772    31.5867 C.2        1 SUBUNIT  0
   21 C21       42.3879     9.4499    25.6229 C.3        1 SUBUNIT  0
   22 C22       42.8363    12.4303    32.8283 C.2        1 SUBUNIT  0
   23 S23       42.9845    11.3459    34.1301 S.3        1 SUBUNIT  0
   24 C24       43.1633     9.9951    33.1138 C.2        1 SUBUNIT  0
   25 C25       43.1451    10.3868    31.7662 C.2        1 SUBUNIT  0
   26 C26       43.3116     8.6203    33.5838 C.2        1 SUBUNIT  0
   27 O27       43.5771     7.6658    32.6748 O.3        1 SUBUNIT  0
   28 O28       43.1833     8.4053    34.7689 O.2        1 SUBUNIT  0
   29 C29       43.8252     6.3533    33.1830 C.3        1 SUBUNIT  0
   30 F30       41.9978     8.1536    25.8680 F          1 SUBUNIT  0
   31 F31       41.5872     9.9875    24.6460 F          1 SUBUNIT  0
   32 F32       43.6898     9.4197    25.1793 F          1 SUBUNIT  0
   33 H33       47.8768    11.4584    23.5046 H          1 SUBUNIT  0
   34 H34       46.4920    13.2927    22.5451 H          1 SUBUNIT  0
   35 H35       44.9459    14.5788    24.0094 H          1 SUBUNIT  0
   36 H36       47.5642    12.5816    28.1106 H          1 SUBUNIT  0
   37 H37       46.2943    11.3734    28.0649 H          1 SUBUNIT  0
   38 H38       45.8572    13.0907    28.4493 H          1 SUBUNIT  0
   39 H39       43.8864    13.9991    28.9986 H          1 SUBUNIT  0
   40 H40       43.1592    12.0442    25.8915 H          1 SUBUNIT  0
   41 H41       41.2845     8.8428    28.0774 H          1 SUBUNIT  0
   42 H42       41.4342    10.1879    30.1547 H          1 SUBUNIT  0
   43 H43       42.6971    13.5052    32.9436 H          1 SUBUNIT  0
   44 H44       43.2933     9.6928    30.9389 H          1 SUBUNIT  0
   45 H45       42.9437     6.0710    33.7586 H          1 SUBUNIT  0
   46 H46       44.6644     6.4406    33.8731 H          1 SUBUNIT  0
   47 H47       44.0327     5.6324    32.3922 H          1 SUBUNIT  0
@<TRIPOS>BOND
    1     1     2 2
    2     1     6 1
    3     1     9 1
    4     2     3 1
    5     2    33 1
    6     3     4 2
    7     3    34 1
    8     4     5 1
    9     4    35 1
   10     5     6 2
   11     5     7 1
   12     6     8 1
   13     7    10 2
   14     7    11 2
   15     7    12 1
   16     8    36 1
   17     8    37 1
   18     8    38 1
   19    12    13 1
   20    12    39 1
   21    13    14 2
   22    13    18 1
   23    14    15 1
   24    14    40 1
   25    15    16 2
   26    15    21 1
   27    16    17 1
   28    16    41 1
   29    17    18 2
   30    17    42 1
   31    18    19 1
   32    19    20 1
   33    20    22 2
   34    20    25 1
   35    21    30 1
   36    21    31 1
   37    21    32 1
   38    22    23 1
   39    22    43 1
   40    23    24 1
   41    24    25 2
   42    24    26 1
   43    25    44 1
   44    26    27 1
   45    26    28 2
   46    27    29 1
   47    29    45 1
   48    29    46 1
   49    29    47 1
@<TRIPOS>SUBSTRUCTURE
1   ****   1
@<SCITEGIC>MOL_PROPERTY
AbsoluteEnergy
SciTegic.value.StringValue
52.8302

@<SCITEGIC>MOL_PROPERTY
Clean Energy
SciTegic.value.StringValue
41.1118

@<SCITEGIC>MOL_PROPERTY
ConfNumber
SciTegic.value.StringValue
47

@<SCITEGIC>MOL_PROPERTY
MOL_NUMBER
SciTegic.value.StringValue
1

@<SCITEGIC>MOL_PROPERTY
RelativeEnergy
SciTegic.value.StringValue
6.41252

@<SCITEGIC>MOL_PROPERTY
POSE_NUMBER
SciTegic.value.StringValue
5

@<SCITEGIC>MOL_PROPERTY
LibDockScore
SciTegic.value.StringValue
108.223

@<SCITEGIC>MOL_PROPERTY
HotSpots
SciTegic.value.StringValue
47.38,11.51,24.74,A,15,2
43.58,6.51,32.94,A,55,29
42.18,9.11,25.54,A,29,30

@<SCITEGIC>ATOM_PROPERTY
Formal Charge
SciTegic.value.StringValue
1 0
2 0
3 0
4 0
5 0
6 0
7 0
8 0
9 0
10 0
11 0
12 0
13 0
14 0
15 0
16 0
17 0
18 0
19 0
20 0
21 0
22 0
23 0
24 0
25 0
26 0
27 0
28 0
29 0
30 0
31 0
32 0
33 0
34 0
35 0
36 0
37 0
38 0
39 0
40 0
41 0
42 0
43 0
44 0
45 0
46 0
47 0

@<SCITEGIC>ATOM_PROPERTY
pdb_tempFactor
SciTegic.value.DoubleValue
1 0
2 0
3 0
4 0
5 0
6 0
7 0
8 0
9 0
10 0
11 0
12 0
13 0
14 0
15 0
16 0
17 0
18 0
19 0
20 0
21 0
22 0
23 0
24 0
25 0
26 0
27 0
28 0
29 0
30 0
31 0
32 0
33 0
34 0
35 0
36 0
37 0
38 0
39 0
40 0
41 0
42 0
43 0
44 0
45 0
46 0
47 0

@<SCITEGIC>ATOM_PROPERTY
pdb_occupancy
SciTegic.value.DoubleValue
1 1
2 1
3 1
4 1
5 1
6 1
7 1
8 1
9 1
10 1
11 1
12 1
13 1
14 1
15 1
16 1
17 1
18 1
19 1
20 1
21 1
22 1
23 1
24 1
25 1
26 1
27 1
28 1
29 1
30 1
31 1
32 1
33 1
34 1
35 1
36 1
37 1
38 1
39 1
40 1
41 1
42 1
43 1
44 1
45 1
46 1
47 1

@<TRIPOS>MOLECULE
5
47  49  1  0  0
SMALL
FORMAL_CHARGES
@<TRIPOS>ATOM
    1 C1        46.8046    12.1543    24.6161 C.2        1 SUBUNIT  0
    2 C2        47.2779    11.2281    25.5617 C.2        1 SUBUNIT  0
    3 C3        47.0745    11.4500    26.9299 C.2        1 SUBUNIT  0
    4 C4        46.4019    12.6003    27.3611 C.2        1 SUBUNIT  0
    5 C5        45.9260    13.5453    26.4314 C.2        1 SUBUNIT  0
    6 C6        46.1258    13.3260    25.0413 C.2        1 SUBUNIT  0
    7 S7        45.0977    14.9504    27.0537 S.o2       1 SUBUNIT  0
    8 C8        45.6328    14.3044    24.0140 C.3        1 SUBUNIT  0
    9 Cl9       47.0774    11.8154    22.9500 Cl         1 SUBUNIT  0
   10 O10       45.5773    16.1300    26.3503 O.2        1 SUBUNIT  0
   11 O11       45.2873    15.0441    28.4908 O.2        1 SUBUNIT  0
   12 N12       43.5047    14.7591    26.7374 N.pl3      1 SUBUNIT  0
   13 C13       42.7944    13.6328    27.1007 C.2        1 SUBUNIT  0
   14 C14       43.3236    12.3844    26.7193 C.2        1 SUBUNIT  0
   15 C15       42.6937    11.1804    27.0943 C.2        1 SUBUNIT  0
   16 C16       41.5093    11.2459    27.8511 C.2        1 SUBUNIT  0
   17 C17       40.9646    12.4859    28.2210 C.2        1 SUBUNIT  0
   18 C18       41.5808    13.6970    27.8311 C.2        1 SUBUNIT  0
   19 O19       41.0762    14.8890    28.1431 O.3        1 SUBUNIT  0
   20 C20       40.1097    15.1088    29.0673 C.2        1 SUBUNIT  0
   21 C21       43.2633     9.8406    26.7043 C.3        1 SUBUNIT  0
   22 C22       39.5413    16.3807    29.2184 C.2        1 SUBUNIT  0
   23 S23       38.3601    16.4128    30.4355 S.3        1 SUBUNIT  0
   24 C24       38.5280    14.7603    30.8063 C.2        1 SUBUNIT  0
   25 C25       39.5080    14.1853    29.9674 C.2        1 SUBUNIT  0
   26 C26       37.7771    14.0137    31.8379 C.2        1 SUBUNIT  0
   27 O27       37.1608    14.5808    32.8985 O.3        1 SUBUNIT  0
   28 O28       37.7193    12.8125    31.7080 O.2        1 SUBUNIT  0
   29 C29       37.4487    15.9246    33.2753 C.3        1 SUBUNIT  0
   30 F30       43.5339     9.1035    27.8324 F          1 SUBUNIT  0
   31 F31       44.4318     9.9625    25.9861 F          1 SUBUNIT  0
   32 F32       42.3426     9.1631    25.9396 F          1 SUBUNIT  0
   33 H33       47.8051    10.3339    25.2291 H          1 SUBUNIT  0
   34 H34       47.4399    10.7270    27.6592 H          1 SUBUNIT  0
   35 H35       46.2451    12.7659    28.4270 H          1 SUBUNIT  0
   36 H36       44.9846    13.7265    23.3552 H          1 SUBUNIT  0
   37 H37       46.5145    14.5831    23.4369 H          1 SUBUNIT  0
   38 H38       45.1255    15.1698    24.4404 H          1 SUBUNIT  0
   39 H39       42.9888    15.5439    26.2247 H          1 SUBUNIT  0
   40 H40       44.2359    12.3487    26.1239 H          1 SUBUNIT  0
   41 H41       41.0100    10.3252    28.1530 H          1 SUBUNIT  0
   42 H42       40.0529    12.5152    28.8177 H          1 SUBUNIT  0
   43 H43       39.8252    17.2485    28.6231 H          1 SUBUNIT  0
   44 H44       39.7788    13.1302    30.0059 H          1 SUBUNIT  0
   45 H45       37.2444    16.5134    32.3810 H          1 SUBUNIT  0
   46 H46       38.5274    15.9441    33.4309 H          1 SUBUNIT  0
   47 H47       36.8937    16.2772    34.1447 H          1 SUBUNIT  0
@<TRIPOS>BOND
    1     1     2 2
    2     1     6 1
    3     1     9 1
    4     2     3 1
    5     2    33 1
    6     3     4 2
    7     3    34 1
    8     4     5 1
    9     4    35 1
   10     5     6 2
   11     5     7 1
   12     6     8 1
   13     7    10 2
   14     7    11 2
   15     7    12 1
   16     8    36 1
   17     8    37 1
   18     8    38 1
   19    12    13 1
   20    12    39 1
   21    13    14 2
   22    13    18 1
   23    14    15 1
   24    14    40 1
   25    15    16 2
   26    15    21 1
   27    16    17 1
   28    16    41 1
   29    17    18 2
   30    17    42 1
   31    18    19 1
   32    19    20 1
   33    20    22 2
   34    20    25 1
   35    21    30 1
   36    21    31 1
   37    21    32 1
   38    22    23 1
   39    22    43 1
   40    23    24 1
   41    24    25 2
   42    24    26 1
   43    25    44 1
   44    26    27 1
   45    26    28 2
   46    27    29 1
   47    29    45 1
   48    29    46 1
   49    29    47 1
@<TRIPOS>SUBSTRUCTURE
1   ****   1
@<SCITEGIC>MOL_PROPERTY
AbsoluteEnergy
SciTegic.value.StringValue
57.9145

@<SCITEGIC>MOL_PROPERTY
Clean Energy
SciTegic.value.StringValue
41.1118

@<SCITEGIC>MOL_PROPERTY
ConfNumber
SciTegic.value.StringValue
115

@<SCITEGIC>MOL_PROPERTY
MOL_NUMBER
SciTegic.value.StringValue
1

@<SCITEGIC>MOL_PROPERTY
RelativeEnergy
SciTegic.value.StringValue
11.4968

@<SCITEGIC>MOL_PROPERTY
POSE_NUMBER
SciTegic.value.StringValue
6

@<SCITEGIC>MOL_PROPERTY
LibDockScore
SciTegic.value.StringValue
107.5306

@<SCITEGIC>MOL_PROPERTY
HotSpots
SciTegic.value.StringValue
47.38,11.51,25.94,A,37,2
47.18,11.71,23.14,A,1,9
42.38,8.31,26.34,A,42,30

@<SCITEGIC>ATOM_PROPERTY
Formal Charge
SciTegic.value.StringValue
1 0
2 0
3 0
4 0
5 0
6 0
7 0
8 0
9 0
10 0
11 0
12 0
13 0
14 0
15 0
16 0
17 0
18 0
19 0
20 0
21 0
22 0
23 0
24 0
25 0
26 0
27 0
28 0
29 0
30 0
31 0
32 0
33 0
34 0
35 0
36 0
37 0
38 0
39 0
40 0
41 0
42 0
43 0
44 0
45 0
46 0
47 0

@<SCITEGIC>ATOM_PROPERTY
pdb_tempFactor
SciTegic.value.DoubleValue
1 0
2 0
3 0
4 0
5 0
6 0
7 0
8 0
9 0
10 0
11 0
12 0
13 0
14 0
15 0
16 0
17 0
18 0
19 0
20 0
21 0
22 0
23 0
24 0
25 0
26 0
27 0
28 0
29 0
30 0
31 0
32 0
33 0
34 0
35 0
36 0
37 0
38 0
39 0
40 0
41 0
42 0
43 0
44 0
45 0
46 0
47 0

@<SCITEGIC>ATOM_PROPERTY
pdb_occupancy
SciTegic.value.DoubleValue
1 1
2 1
3 1
4 1
5 1
6 1
7 1
8 1
9 1
10 1
11 1
12 1
13 1
14 1
15 1
16 1
17 1
18 1
19 1
20 1
21 1
22 1
23 1
24 1
25 1
26 1
27 1
28 1
29 1
30 1
31 1
32 1
33 1
34 1
35 1
36 1
37 1
38 1
39 1
40 1
41 1
42 1
43 1
44 1
45 1
46 1
47 1

@<TRIPOS>MOLECULE
5
47  49  1  0  0
SMALL
FORMAL_CHARGES
@<TRIPOS>ATOM
    1 C1        47.1484    11.8416    25.7301 C.2        1 SUBUNIT  0
    2 C2        47.2871    12.0546    24.3473 C.2        1 SUBUNIT  0
    3 C3        46.5261    13.0414    23.7072 C.2        1 SUBUNIT  0
    4 C4        45.5918    13.7871    24.4385 C.2        1 SUBUNIT  0
    5 C5        45.4275    13.5715    25.8211 C.2        1 SUBUNIT  0
    6 C6        46.2798    12.6593    26.4949 C.2        1 SUBUNIT  0
    7 S7        44.1509    14.4541    26.6261 S.o2       1 SUBUNIT  0
    8 C8        46.2671    12.5473    27.9918 C.3        1 SUBUNIT  0
    9 Cl9       48.0301    10.5530    26.4476 Cl         1 SUBUNIT  0
   10 O10       44.7345    15.6626    27.1820 O.2        1 SUBUNIT  0
   11 O11       43.0878    14.7350    25.6742 O.2        1 SUBUNIT  0
   12 N12       43.4608    13.6281    27.8745 N.pl3      1 SUBUNIT  0
   13 C13       42.8562    12.3751    27.8589 C.2        1 SUBUNIT  0
   14 C14       42.7508    11.6223    26.6679 C.2        1 SUBUNIT  0
   15 C15       42.2768    10.2956    26.6790 C.2        1 SUBUNIT  0
   16 C16       41.7055     9.7895    27.8595 C.2        1 SUBUNIT  0
   17 C17       41.7265    10.5520    29.0309 C.2        1 SUBUNIT  0
   18 C18       42.3565    11.8145    29.0648 C.2        1 SUBUNIT  0
   19 O19       42.4855    12.4741    30.2159 O.3        1 SUBUNIT  0
   20 C20       42.6244    11.8357    31.4017 C.2        1 SUBUNIT  0
   21 C21       42.4109     9.4462    25.4455 C.3        1 SUBUNIT  0
   22 C22       42.4851    12.4891    32.6378 C.2        1 SUBUNIT  0
   23 S23       42.6747    11.4220    33.9486 S.3        1 SUBUNIT  0
   24 C24       42.9522    10.0794    32.9437 C.2        1 SUBUNIT  0
   25 C25       42.9346    10.4626    31.5937 C.2        1 SUBUNIT  0
   26 C26       43.1741     8.7183    33.4246 C.2        1 SUBUNIT  0
   27 O27       43.4674     7.7675    32.5203 O.3        1 SUBUNIT  0
   28 O28       43.0782     8.5105    34.6140 O.2        1 SUBUNIT  0
   29 C29       43.7372     6.4613    33.0338 C.3        1 SUBUNIT  0
   30 F30       42.1339     8.1230    25.7004 F          1 SUBUNIT  0
   31 F31       41.5774     9.9013    24.4541 F          1 SUBUNIT  0
   32 F32       43.7155     9.5270    25.0165 F          1 SUBUNIT  0
   33 H33       47.9885    11.4504    23.7718 H          1 SUBUNIT  0
   34 H34       46.6605    13.2289    22.6419 H          1 SUBUNIT  0
   35 H35       44.9871    14.5403    23.9334 H          1 SUBUNIT  0
   36 H36       47.2982    12.7267    28.2963 H          1 SUBUNIT  0
   37 H37       46.0514    11.4981    28.1938 H          1 SUBUNIT  0
   38 H38       45.5634    13.2206    28.4813 H          1 SUBUNIT  0
   39 H39       43.4804    14.1215    28.8238 H          1 SUBUNIT  0
   40 H40       43.0421    12.0772    25.7212 H          1 SUBUNIT  0
   41 H41       41.2456     8.8013    27.8614 H          1 SUBUNIT  0
   42 H42       41.2492    10.1658    29.9315 H          1 SUBUNIT  0
   43 H43       42.2797    13.5543    32.7441 H          1 SUBUNIT  0
   44 H44       43.1388     9.7746    30.7733 H          1 SUBUNIT  0
   45 H45       42.8562     6.1624    33.6017 H          1 SUBUNIT  0
   46 H46       44.5679     6.5670    33.7315 H          1 SUBUNIT  0
   47 H47       43.9666     5.7431    32.2466 H          1 SUBUNIT  0
@<TRIPOS>BOND
    1     1     2 2
    2     1     6 1
    3     1     9 1
    4     2     3 1
    5     2    33 1
    6     3     4 2
    7     3    34 1
    8     4     5 1
    9     4    35 1
   10     5     6 2
   11     5     7 1
   12     6     8 1
   13     7    10 2
   14     7    11 2
   15     7    12 1
   16     8    36 1
   17     8    37 1
   18     8    38 1
   19    12    13 1
   20    12    39 1
   21    13    14 2
   22    13    18 1
   23    14    15 1
   24    14    40 1
   25    15    16 2
   26    15    21 1
   27    16    17 1
   28    16    41 1
   29    17    18 2
   30    17    42 1
   31    18    19 1
   32    19    20 1
   33    20    22 2
   34    20    25 1
   35    21    30 1
   36    21    31 1
   37    21    32 1
   38    22    23 1
   39    22    43 1
   40    23    24 1
   41    24    25 2
   42    24    26 1
   43    25    44 1
   44    26    27 1
   45    26    28 2
   46    27    29 1
   47    29    45 1
   48    29    46 1
   49    29    47 1
@<TRIPOS>SUBSTRUCTURE
1   ****   1
@<SCITEGIC>MOL_PROPERTY
AbsoluteEnergy
SciTegic.value.StringValue
52.8302

@<SCITEGIC>MOL_PROPERTY
Clean Energy
SciTegic.value.StringValue
41.1118

@<SCITEGIC>MOL_PROPERTY
ConfNumber
SciTegic.value.StringValue
47

@<SCITEGIC>MOL_PROPERTY
MOL_NUMBER
SciTegic.value.StringValue
1

@<SCITEGIC>MOL_PROPERTY
RelativeEnergy
SciTegic.value.StringValue
6.41252

@<SCITEGIC>MOL_PROPERTY
POSE_NUMBER
SciTegic.value.StringValue
7

@<SCITEGIC>MOL_PROPERTY
LibDockScore
SciTegic.value.StringValue
107.1271

@<SCITEGIC>MOL_PROPERTY
HotSpots
SciTegic.value.StringValue
46.18,11.71,23.34,A,2,3
43.58,6.51,32.94,A,55,29
41.58,7.91,25.74,A,32,30

@<SCITEGIC>ATOM_PROPERTY
Formal Charge
SciTegic.value.StringValue
1 0
2 0
3 0
4 0
5 0
6 0
7 0
8 0
9 0
10 0
11 0
12 0
13 0
14 0
15 0
16 0
17 0
18 0
19 0
20 0
21 0
22 0
23 0
24 0
25 0
26 0
27 0
28 0
29 0
30 0
31 0
32 0
33 0
34 0
35 0
36 0
37 0
38 0
39 0
40 0
41 0
42 0
43 0
44 0
45 0
46 0
47 0

@<SCITEGIC>ATOM_PROPERTY
pdb_tempFactor
SciTegic.value.DoubleValue
1 0
2 0
3 0
4 0
5 0
6 0
7 0
8 0
9 0
10 0
11 0
12 0
13 0
14 0
15 0
16 0
17 0
18 0
19 0
20 0
21 0
22 0
23 0
24 0
25 0
26 0
27 0
28 0
29 0
30 0
31 0
32 0
33 0
34 0
35 0
36 0
37 0
38 0
39 0
40 0
41 0
42 0
43 0
44 0
45 0
46 0
47 0

@<SCITEGIC>ATOM_PROPERTY
pdb_occupancy
SciTegic.value.DoubleValue
1 1
2 1
3 1
4 1
5 1
6 1
7 1
8 1
9 1
10 1
11 1
12 1
13 1
14 1
15 1
16 1
17 1
18 1
19 1
20 1
21 1
22 1
23 1
24 1
25 1
26 1
27 1
28 1
29 1
30 1
31 1
32 1
33 1
34 1
35 1
36 1
37 1
38 1
39 1
40 1
41 1
42 1
43 1
44 1
45 1
46 1
47 1

@<TRIPOS>MOLECULE
5
47  49  1  0  0
SMALL
FORMAL_CHARGES
@<TRIPOS>ATOM
    1 C1        47.1397    12.1599    25.4303 C.2        1 SUBUNIT  0
    2 C2        47.2490    12.5770    24.0920 C.2        1 SUBUNIT  0
    3 C3        46.4479    13.6212    23.6144 C.2        1 SUBUNIT  0
    4 C4        45.5116    14.2288    24.4630 C.2        1 SUBUNIT  0
    5 C5        45.3820    13.8238    25.8113 C.2        1 SUBUNIT  0
    6 C6        46.2685    12.8373    26.3238 C.2        1 SUBUNIT  0
    7 S7        44.1261    14.6005    26.7653 S.o2       1 SUBUNIT  0
    8 C8        46.2945    12.4980    27.7840 C.3        1 SUBUNIT  0
    9 Cl9       48.0636    10.7984    25.9366 Cl         1 SUBUNIT  0
   10 O10       43.0043    14.8800    25.8815 O.2        1 SUBUNIT  0
   11 O11       44.7091    15.8120    27.3132 O.2        1 SUBUNIT  0
   12 N12       43.5208    13.7706    28.0725 N.pl3      1 SUBUNIT  0
   13 C13       42.9874    12.4871    28.1848 C.2        1 SUBUNIT  0
   14 C14       42.7771    11.6996    27.0320 C.2        1 SUBUNIT  0
   15 C15       42.4299    10.3402    27.1207 C.2        1 SUBUNIT  0
   16 C16       42.1050     9.8097    28.3828 C.2        1 SUBUNIT  0
   17 C17       42.1947    10.6063    29.5313 C.2        1 SUBUNIT  0
   18 C18       42.6644    11.9392    29.4658 C.2        1 SUBUNIT  0
   19 O19       42.7766    12.6930    30.5677 O.3        1 SUBUNIT  0
   20 C20       42.8539    12.2065    31.8363 C.2        1 SUBUNIT  0
   21 C21       42.4405     9.4892    25.8775 C.3        1 SUBUNIT  0
   22 C22       42.8869    13.0521    32.9633 C.2        1 SUBUNIT  0
   23 S23       42.9606    12.1866    34.4263 S.3        1 SUBUNIT  0
   24 C24       42.9792    10.6764    33.6493 C.2        1 SUBUNIT  0
   25 C25       42.9325    10.8469    32.2459 C.2        1 SUBUNIT  0
   26 C26       43.0386     9.3857    34.3504 C.2        1 SUBUNIT  0
   27 O27       43.0753     9.3511    35.7045 O.3        1 SUBUNIT  0
   28 O28       43.0513     8.3894    33.6612 O.2        1 SUBUNIT  0
   29 C29       43.0838     8.0541    36.3108 C.3        1 SUBUNIT  0
   30 F30       41.5844     9.9799    24.9180 F          1 SUBUNIT  0
   31 F31       43.7204     9.5184    25.3737 F          1 SUBUNIT  0
   32 F32       42.1113     8.1821    26.1444 F          1 SUBUNIT  0
   33 H33       47.9584    12.0867    23.4254 H          1 SUBUNIT  0
   34 H34       46.5520    13.9614    22.5841 H          1 SUBUNIT  0
   35 H35       44.8745    15.0248    24.0776 H          1 SUBUNIT  0
   36 H36       47.3278    12.6539    28.0941 H          1 SUBUNIT  0
   37 H37       46.1027    11.4260    27.8305 H          1 SUBUNIT  0
   38 H38       45.5888    13.0734    28.3832 H          1 SUBUNIT  0
   39 H39       43.5448    14.3189    28.9911 H          1 SUBUNIT  0
   40 H40       42.8867    12.1570    26.0487 H          1 SUBUNIT  0
   41 H41       41.7815     8.7723    28.4672 H          1 SUBUNIT  0
   42 H42       41.8969    10.1913    30.4942 H          1 SUBUNIT  0
   43 H43       42.8674    14.1403    32.9042 H          1 SUBUNIT  0
   44 H44       42.9547    10.0136    31.5436 H          1 SUBUNIT  0
   45 H45       43.9517     7.5301    35.9105 H          1 SUBUNIT  0
   46 H46       42.1890     7.5410    35.9585 H          1 SUBUNIT  0
   47 H47       43.1138     8.1022    37.3993 H          1 SUBUNIT  0
@<TRIPOS>BOND
    1     1     2 2
    2     1     6 1
    3     1     9 1
    4     2     3 1
    5     2    33 1
    6     3     4 2
    7     3    34 1
    8     4     5 1
    9     4    35 1
   10     5     6 2
   11     5     7 1
   12     6     8 1
   13     7    10 2
   14     7    11 2
   15     7    12 1
   16     8    36 1
   17     8    37 1
   18     8    38 1
   19    12    13 1
   20    12    39 1
   21    13    14 2
   22    13    18 1
   23    14    15 1
   24    14    40 1
   25    15    16 2
   26    15    21 1
   27    16    17 1
   28    16    41 1
   29    17    18 2
   30    17    42 1
   31    18    19 1
   32    19    20 1
   33    20    22 2
   34    20    25 1
   35    21    30 1
   36    21    31 1
   37    21    32 1
   38    22    23 1
   39    22    43 1
   40    23    24 1
   41    24    25 2
   42    24    26 1
   43    25    44 1
   44    26    27 1
   45    26    28 2
   46    27    29 1
   47    29    45 1
   48    29    46 1
   49    29    47 1
@<TRIPOS>SUBSTRUCTURE
1   ****   1
@<SCITEGIC>MOL_PROPERTY
AbsoluteEnergy
SciTegic.value.StringValue
57.2887

@<SCITEGIC>MOL_PROPERTY
Clean Energy
SciTegic.value.StringValue
41.1118

@<SCITEGIC>MOL_PROPERTY
ConfNumber
SciTegic.value.StringValue
107

@<SCITEGIC>MOL_PROPERTY
MOL_NUMBER
SciTegic.value.StringValue
1

@<SCITEGIC>MOL_PROPERTY
RelativeEnergy
SciTegic.value.StringValue
10.871

@<SCITEGIC>MOL_PROPERTY
POSE_NUMBER
SciTegic.value.StringValue
8

@<SCITEGIC>MOL_PROPERTY
LibDockScore
SciTegic.value.StringValue
106.876

@<SCITEGIC>MOL_PROPERTY
HotSpots
SciTegic.value.StringValue
46.18,13.11,23.74,A,4,3
43.98,9.51,25.74,A,33,31
42.38,8.31,26.34,A,42,32

@<SCITEGIC>ATOM_PROPERTY
Formal Charge
SciTegic.value.StringValue
1 0
2 0
3 0
4 0
5 0
6 0
7 0
8 0
9 0
10 0
11 0
12 0
13 0
14 0
15 0
16 0
17 0
18 0
19 0
20 0
21 0
22 0
23 0
24 0
25 0
26 0
27 0
28 0
29 0
30 0
31 0
32 0
33 0
34 0
35 0
36 0
37 0
38 0
39 0
40 0
41 0
42 0
43 0
44 0
45 0
46 0
47 0

@<SCITEGIC>ATOM_PROPERTY
pdb_tempFactor
SciTegic.value.DoubleValue
1 0
2 0
3 0
4 0
5 0
6 0
7 0
8 0
9 0
10 0
11 0
12 0
13 0
14 0
15 0
16 0
17 0
18 0
19 0
20 0
21 0
22 0
23 0
24 0
25 0
26 0
27 0
28 0
29 0
30 0
31 0
32 0
33 0
34 0
35 0
36 0
37 0
38 0
39 0
40 0
41 0
42 0
43 0
44 0
45 0
46 0
47 0

@<SCITEGIC>ATOM_PROPERTY
pdb_occupancy
SciTegic.value.DoubleValue
1 1
2 1
3 1
4 1
5 1
6 1
7 1
8 1
9 1
10 1
11 1
12 1
13 1
14 1
15 1
16 1
17 1
18 1
19 1
20 1
21 1
22 1
23 1
24 1
25 1
26 1
27 1
28 1
29 1
30 1
31 1
32 1
33 1
34 1
35 1
36 1
37 1
38 1
39 1
40 1
41 1
42 1
43 1
44 1
45 1
46 1
47 1

@<TRIPOS>MOLECULE
5
47  49  1  0  0
SMALL
FORMAL_CHARGES
@<TRIPOS>ATOM
    1 C1        47.0934    11.8039    25.7242 C.2        1 SUBUNIT  0
    2 C2        47.1281    11.9809    24.3299 C.2        1 SUBUNIT  0
    3 C3        46.3173    12.9486    23.7226 C.2        1 SUBUNIT  0
    4 C4        45.4364    13.7108    24.5016 C.2        1 SUBUNIT  0
    5 C5        45.3761    13.5312    25.8978 C.2        1 SUBUNIT  0
    6 C6        46.2801    12.6392    26.5299 C.2        1 SUBUNIT  0
    7 S7        44.1587    14.4313    26.7721 S.o2       1 SUBUNIT  0
    8 C8        46.3790    12.5665    28.0260 C.3        1 SUBUNIT  0
    9 Cl9       48.0317    10.5369    26.4075 Cl         1 SUBUNIT  0
   10 O10       44.8070    15.5898    27.3616 O.2        1 SUBUNIT  0
   11 O11       43.0853    14.7961    25.8613 O.2        1 SUBUNIT  0
   12 N12       43.4653    13.5826    28.0033 N.pl3      1 SUBUNIT  0
   13 C13       42.8666    12.3273    27.9646 C.2        1 SUBUNIT  0
   14 C14       42.7696    11.5938    26.7609 C.2        1 SUBUNIT  0
   15 C15       42.3018    10.2649    26.7482 C.2        1 SUBUNIT  0
   16 C16       41.7283     9.7367    27.9179 C.2        1 SUBUNIT  0
   17 C17       41.7410    10.4798    29.1017 C.2        1 SUBUNIT  0
   18 C18       42.3649    11.7445    29.1591 C.2        1 SUBUNIT  0
   19 O19       42.4861    12.3855    30.3214 O.3        1 SUBUNIT  0
   20 C20       42.7480    11.7358    31.4800 C.2        1 SUBUNIT  0
   21 C21       42.4449     9.4366    25.5014 C.3        1 SUBUNIT  0
   22 C22       42.7443    12.3783    32.7296 C.2        1 SUBUNIT  0
   23 S23       43.0682    11.2985    34.0031 S.3        1 SUBUNIT  0
   24 C24       43.2310     9.9642    32.9626 C.2        1 SUBUNIT  0
   25 C25       43.0710    10.3599    31.6256 C.2        1 SUBUNIT  0
   26 C26       43.4970     8.5981    33.4051 C.2        1 SUBUNIT  0
   27 O27       43.6019     7.6387    32.4688 O.3        1 SUBUNIT  0
   28 O28       43.6053     8.3940    34.5940 O.2        1 SUBUNIT  0
   29 C29       43.8831     6.3184    32.9381 C.3        1 SUBUNIT  0
   30 F30       42.2217     8.1009    25.7437 F          1 SUBUNIT  0
   31 F31       41.5774     9.8728    24.5310 F          1 SUBUNIT  0
   32 F32       43.7376     9.5712    25.0506 F          1 SUBUNIT  0
   33 H33       47.7876    11.3636    23.7198 H          1 SUBUNIT  0
   34 H34       46.3716    13.1084    22.6457 H          1 SUBUNIT  0
   35 H35       44.7924    14.4488    24.0234 H          1 SUBUNIT  0
   36 H36       47.4290    12.7566    28.2483 H          1 SUBUNIT  0
   37 H37       46.1837    11.5224    28.2707 H          1 SUBUNIT  0
   38 H38       45.7105    13.2506    28.5488 H          1 SUBUNIT  0
   39 H39       43.4772    14.0611    28.9603 H          1 SUBUNIT  0
   40 H40       43.0626    12.0657    25.8230 H          1 SUBUNIT  0
   41 H41       41.2731     8.7464    27.9017 H          1 SUBUNIT  0
   42 H42       41.2619    10.0765    29.9939 H          1 SUBUNIT  0
   43 H43       42.5561    13.4431    32.8666 H          1 SUBUNIT  0
   44 H44       43.1835     9.6788    30.7821 H          1 SUBUNIT  0
   45 H45       43.0858     6.0597    33.6349 H          1 SUBUNIT  0
   46 H46       44.8149     6.3801    33.5003 H          1 SUBUNIT  0
   47 H47       43.9542     5.5939    32.1268 H          1 SUBUNIT  0
@<TRIPOS>BOND
    1     1     2 2
    2     1     6 1
    3     1     9 1
    4     2     3 1
    5     2    33 1
    6     3     4 2
    7     3    34 1
    8     4     5 1
    9     4    35 1
   10     5     6 2
   11     5     7 1
   12     6     8 1
   13     7    10 2
   14     7    11 2
   15     7    12 1
   16     8    36 1
   17     8    37 1
   18     8    38 1
   19    12    13 1
   20    12    39 1
   21    13    14 2
   22    13    18 1
   23    14    15 1
   24    14    40 1
   25    15    16 2
   26    15    21 1
   27    16    17 1
   28    16    41 1
   29    17    18 2
   30    17    42 1
   31    18    19 1
   32    19    20 1
   33    20    22 2
   34    20    25 1
   35    21    30 1
   36    21    31 1
   37    21    32 1
   38    22    23 1
   39    22    43 1
   40    23    24 1
   41    24    25 2
   42    24    26 1
   43    25    44 1
   44    26    27 1
   45    26    28 2
   46    27    29 1
   47    29    45 1
   48    29    46 1
   49    29    47 1
@<TRIPOS>SUBSTRUCTURE
1   ****   1
@<SCITEGIC>MOL_PROPERTY
AbsoluteEnergy
SciTegic.value.StringValue
52.8302

@<SCITEGIC>MOL_PROPERTY
Clean Energy
SciTegic.value.StringValue
41.1118

@<SCITEGIC>MOL_PROPERTY
ConfNumber
SciTegic.value.StringValue
47

@<SCITEGIC>MOL_PROPERTY
MOL_NUMBER
SciTegic.value.StringValue
1

@<SCITEGIC>MOL_PROPERTY
RelativeEnergy
SciTegic.value.StringValue
6.41252

@<SCITEGIC>MOL_PROPERTY
POSE_NUMBER
SciTegic.value.StringValue
9

@<SCITEGIC>MOL_PROPERTY
LibDockScore
SciTegic.value.StringValue
105.3195

@<SCITEGIC>MOL_PROPERTY
HotSpots
SciTegic.value.StringValue
46.78,12.31,23.94,A,8,3
42.38,8.31,26.34,A,42,30
43.98,9.51,25.74,A,33,32

@<SCITEGIC>ATOM_PROPERTY
Formal Charge
SciTegic.value.StringValue
1 0
2 0
3 0
4 0
5 0
6 0
7 0
8 0
9 0
10 0
11 0
12 0
13 0
14 0
15 0
16 0
17 0
18 0
19 0
20 0
21 0
22 0
23 0
24 0
25 0
26 0
27 0
28 0
29 0
30 0
31 0
32 0
33 0
34 0
35 0
36 0
37 0
38 0
39 0
40 0
41 0
42 0
43 0
44 0
45 0
46 0
47 0

@<SCITEGIC>ATOM_PROPERTY
pdb_tempFactor
SciTegic.value.DoubleValue
1 0
2 0
3 0
4 0
5 0
6 0
7 0
8 0
9 0
10 0
11 0
12 0
13 0
14 0
15 0
16 0
17 0
18 0
19 0
20 0
21 0
22 0
23 0
24 0
25 0
26 0
27 0
28 0
29 0
30 0
31 0
32 0
33 0
34 0
35 0
36 0
37 0
38 0
39 0
40 0
41 0
42 0
43 0
44 0
45 0
46 0
47 0

@<SCITEGIC>ATOM_PROPERTY
pdb_occupancy
SciTegic.value.DoubleValue
1 1
2 1
3 1
4 1
5 1
6 1
7 1
8 1
9 1
10 1
11 1
12 1
13 1
14 1
15 1
16 1
17 1
18 1
19 1
20 1
21 1
22 1
23 1
24 1
25 1
26 1
27 1
28 1
29 1
30 1
31 1
32 1
33 1
34 1
35 1
36 1
37 1
38 1
39 1
40 1
41 1
42 1
43 1
44 1
45 1
46 1
47 1

@<TRIPOS>MOLECULE
5
47  49  1  0  0
SMALL
FORMAL_CHARGES
@<TRIPOS>ATOM
    1 C1        47.1491    11.8126    25.6939 C.2        1 SUBUNIT  0
    2 C2        47.3314    12.0816    24.3269 C.2        1 SUBUNIT  0
    3 C3        46.5694    13.0732    23.6972 C.2        1 SUBUNIT  0
    4 C4        45.6155    13.7875    24.4303 C.2        1 SUBUNIT  0
    5 C5        45.4174    13.5366    25.8015 C.2        1 SUBUNIT  0
    6 C6        46.2285    12.5738    26.4623 C.2        1 SUBUNIT  0
    7 S7        44.1364    14.4359    26.5905 S.o2       1 SUBUNIT  0
    8 C8        46.1114    12.3344    27.9417 C.3        1 SUBUNIT  0
    9 Cl9       48.0535    10.5243    26.3816 Cl         1 SUBUNIT  0
   10 O10       44.7173    15.6682    27.0940 O.2        1 SUBUNIT  0
   11 O11       43.0572    14.6736    25.6452 O.2        1 SUBUNIT  0
   12 N12       43.4522    13.6606    27.8746 N.pl3      1 SUBUNIT  0
   13 C13       42.8198    12.4223    27.9096 C.2        1 SUBUNIT  0
   14 C14       42.7441    11.5922    26.7706 C.2        1 SUBUNIT  0
   15 C15       42.2629    10.2707    26.8538 C.2        1 SUBUNIT  0
   16 C16       41.7120     9.8278    28.0727 C.2        1 SUBUNIT  0
   17 C17       41.6963    10.6714    29.1890 C.2        1 SUBUNIT  0
   18 C18       42.2623    11.9616    29.1292 C.2        1 SUBUNIT  0
   19 O19       42.2710    12.7483    30.2020 O.3        1 SUBUNIT  0
   20 C20       42.4289    12.2673    31.4551 C.2        1 SUBUNIT  0
   21 C21       42.3637     9.3599    25.6567 C.3        1 SUBUNIT  0
   22 C22       42.3880    13.0907    32.5932 C.2        1 SUBUNIT  0
   23 S23       42.5808    12.1981    34.0291 S.3        1 SUBUNIT  0
   24 C24       42.7454    10.7170    33.2075 C.2        1 SUBUNIT  0
   25 C25       42.6681    10.9163    31.8162 C.2        1 SUBUNIT  0
   26 C26       42.9331     9.4256    33.8688 C.2        1 SUBUNIT  0
   27 O27       42.9893     9.3978    35.2135 O.3        1 SUBUNIT  0
   28 O28       43.0284     8.4448    33.1623 O.2        1 SUBUNIT  0
   29 C29       43.0959     8.1167    35.8376 C.3        1 SUBUNIT  0
   30 F30       41.9856     8.0737    25.9536 F          1 SUBUNIT  0
   31 F31       43.6770     9.3484    25.2440 F          1 SUBUNIT  0
   32 F32       41.5775     9.8093    24.6189 F          1 SUBUNIT  0
   33 H33       48.0679    11.5169    23.7552 H          1 SUBUNIT  0
   34 H34       46.7189    13.2880    22.6391 H          1 SUBUNIT  0
   35 H35       45.0165    14.5499    23.9322 H          1 SUBUNIT  0
   36 H36       47.1188    12.4786    28.3322 H          1 SUBUNIT  0
   37 H37       45.8782    11.2741    28.0391 H          1 SUBUNIT  0
   38 H38       45.3771    12.9704    28.4362 H          1 SUBUNIT  0
   39 H39       43.5014    14.1809    28.8083 H          1 SUBUNIT  0
   40 H40       43.0652    11.9824    25.8048 H          1 SUBUNIT  0
   41 H41       41.2960     8.8230    28.1464 H          1 SUBUNIT  0
   42 H42       41.2405    10.3267    30.1172 H          1 SUBUNIT  0
   43 H43       42.2494    14.1713    32.5601 H          1 SUBUNIT  0
   44 H44       42.7808    10.1126    31.0886 H          1 SUBUNIT  0
   45 H45       43.9922     7.6514    35.4275 H          1 SUBUNIT  0
   46 H46       42.2354     7.5399    35.4986 H          1 SUBUNIT  0
   47 H47       43.1360     8.1781    36.9251 H          1 SUBUNIT  0
@<TRIPOS>BOND
    1     1     2 2
    2     1     6 1
    3     1     9 1
    4     2     3 1
    5     2    33 1
    6     3     4 2
    7     3    34 1
    8     4     5 1
    9     4    35 1
   10     5     6 2
   11     5     7 1
   12     6     8 1
   13     7    10 2
   14     7    11 2
   15     7    12 1
   16     8    36 1
   17     8    37 1
   18     8    38 1
   19    12    13 1
   20    12    39 1
   21    13    14 2
   22    13    18 1
   23    14    15 1
   24    14    40 1
   25    15    16 2
   26    15    21 1
   27    16    17 1
   28    16    41 1
   29    17    18 2
   30    17    42 1
   31    18    19 1
   32    19    20 1
   33    20    22 2
   34    20    25 1
   35    21    30 1
   36    21    31 1
   37    21    32 1
   38    22    23 1
   39    22    43 1
   40    23    24 1
   41    24    25 2
   42    24    26 1
   43    25    44 1
   44    26    27 1
   45    26    28 2
   46    27    29 1
   47    29    45 1
   48    29    46 1
   49    29    47 1
@<TRIPOS>SUBSTRUCTURE
1   ****   1
@<SCITEGIC>MOL_PROPERTY
AbsoluteEnergy
SciTegic.value.StringValue
53.3875

@<SCITEGIC>MOL_PROPERTY
Clean Energy
SciTegic.value.StringValue
41.1118

@<SCITEGIC>MOL_PROPERTY
ConfNumber
SciTegic.value.StringValue
52

@<SCITEGIC>MOL_PROPERTY
MOL_NUMBER
SciTegic.value.StringValue
1

@<SCITEGIC>MOL_PROPERTY
RelativeEnergy
SciTegic.value.StringValue
6.9698

@<SCITEGIC>MOL_PROPERTY
POSE_NUMBER
SciTegic.value.StringValue
10

@<SCITEGIC>MOL_PROPERTY
LibDockScore
SciTegic.value.StringValue
104.2521

@<SCITEGIC>MOL_PROPERTY
HotSpots
SciTegic.value.StringValue
46.78,12.31,23.94,A,8,3
42.38,8.31,26.34,A,42,30
43.98,9.51,25.74,A,33,31

@<SCITEGIC>ATOM_PROPERTY
Formal Charge
SciTegic.value.StringValue
1 0
2 0
3 0
4 0
5 0
6 0
7 0
8 0
9 0
10 0
11 0
12 0
13 0
14 0
15 0
16 0
17 0
18 0
19 0
20 0
21 0
22 0
23 0
24 0
25 0
26 0
27 0
28 0
29 0
30 0
31 0
32 0
33 0
34 0
35 0
36 0
37 0
38 0
39 0
40 0
41 0
42 0
43 0
44 0
45 0
46 0
47 0

@<SCITEGIC>ATOM_PROPERTY
pdb_tempFactor
SciTegic.value.DoubleValue
1 0
2 0
3 0
4 0
5 0
6 0
7 0
8 0
9 0
10 0
11 0
12 0
13 0
14 0
15 0
16 0
17 0
18 0
19 0
20 0
21 0
22 0
23 0
24 0
25 0
26 0
27 0
28 0
29 0
30 0
31 0
32 0
33 0
34 0
35 0
36 0
37 0
38 0
39 0
40 0
41 0
42 0
43 0
44 0
45 0
46 0
47 0

@<SCITEGIC>ATOM_PROPERTY
pdb_occupancy
SciTegic.value.DoubleValue
1 1
2 1
3 1
4 1
5 1
6 1
7 1
8 1
9 1
10 1
11 1
12 1
13 1
14 1
15 1
16 1
17 1
18 1
19 1
20 1
21 1
22 1
23 1
24 1
25 1
26 1
27 1
28 1
29 1
30 1
31 1
32 1
33 1
34 1
35 1
36 1
37 1
38 1
39 1
40 1
41 1
42 1
43 1
44 1
45 1
46 1
47 1

@<TRIPOS>MOLECULE
5
47  49  1  0  0
SMALL
FORMAL_CHARGES
@<TRIPOS>ATOM
    1 C1        46.8190    12.8141    24.6856 C.2        1 SUBUNIT  0
    2 C2        47.6217    11.7355    25.1014 C.2        1 SUBUNIT  0
    3 C3        47.2790    10.9880    26.2390 C.2        1 SUBUNIT  0
    4 C4        46.1292    11.3070    26.9711 C.2        1 SUBUNIT  0
    5 C5        45.3070    12.3823    26.5792 C.2        1 SUBUNIT  0
    6 C6        45.6597    13.1602    25.4358 C.2        1 SUBUNIT  0
    7 S7        43.8737    12.6938    27.5377 S.o2       1 SUBUNIT  0
    8 C8        44.8155    14.3303    25.0152 C.3        1 SUBUNIT  0
    9 Cl9       47.3034    13.6615    23.2476 Cl         1 SUBUNIT  0
   10 O10       44.1340    12.3165    28.9202 O.2        1 SUBUNIT  0
   11 O11       42.7648    11.9625    26.9460 O.2        1 SUBUNIT  0
   12 N12       43.5040    14.2944    27.4566 N.pl3      1 SUBUNIT  0
   13 C13       42.2356    14.8404    27.6394 C.2        1 SUBUNIT  0
   14 C14       41.9853    16.0603    26.9762 C.2        1 SUBUNIT  0
   15 C15       40.7194    16.6797    27.0088 C.2        1 SUBUNIT  0
   16 C16       39.7016    16.0603    27.7594 C.2        1 SUBUNIT  0
   17 C17       39.9420    14.8575    28.4553 C.2        1 SUBUNIT  0
   18 C18       41.2155    14.2414    28.4332 C.2        1 SUBUNIT  0
   19 O19       41.5575    13.1358    29.0978 O.3        1 SUBUNIT  0
   20 C20       40.9483    12.4699    30.1144 C.2        1 SUBUNIT  0
   21 C21       40.4646    17.9705    26.2514 C.3        1 SUBUNIT  0
   22 C22       39.7770    12.6818    30.8911 C.2        1 SUBUNIT  0
   23 S23       39.5392    11.4317    32.0416 S.3        1 SUBUNIT  0
   24 C24       40.9563    10.6035    31.5921 C.2        1 SUBUNIT  0
   25 C25       41.5910    11.2930    30.5484 C.2        1 SUBUNIT  0
   26 C26       41.4916     9.3623    32.1645 C.2        1 SUBUNIT  0
   27 O27       40.9144     8.7861    33.2422 O.3        1 SUBUNIT  0
   28 O28       42.4695     8.9212    31.5967 O.2        1 SUBUNIT  0
   29 C29       41.6547     7.7350    33.8763 C.3        1 SUBUNIT  0
   30 F30       40.2271    19.0135    27.1175 F          1 SUBUNIT  0
   31 F31       41.5479    18.3049    25.4600 F          1 SUBUNIT  0
   32 F32       39.3647    17.8525    25.4303 F          1 SUBUNIT  0
   33 H33       48.5170    11.4784    24.5353 H          1 SUBUNIT  0
   34 H34       47.9100    10.1567    26.5533 H          1 SUBUNIT  0
   35 H35       45.8679    10.7191    27.8510 H          1 SUBUNIT  0
   36 H36       44.5325    14.1176    23.9843 H          1 SUBUNIT  0
   37 H37       45.5005    15.1778    24.9910 H          1 SUBUNIT  0
   38 H38       43.9528    14.5084    25.6572 H          1 SUBUNIT  0
   39 H39       44.3043    14.9726    27.2459 H          1 SUBUNIT  0
   40 H40       42.7940    16.5375    26.4227 H          1 SUBUNIT  0
   41 H41       38.7131    16.5174    27.8032 H          1 SUBUNIT  0
   42 H42       39.1327    14.3945    29.0199 H          1 SUBUNIT  0
   43 H43       39.1103    13.5356    30.7703 H          1 SUBUNIT  0
   44 H44       42.5211    10.9414    30.1019 H          1 SUBUNIT  0
   45 H45       42.6160     8.1609    34.1636 H          1 SUBUNIT  0
   46 H46       41.8360     6.9779    33.1134 H          1 SUBUNIT  0
   47 H47       41.1311     7.3169    34.7361 H          1 SUBUNIT  0
@<TRIPOS>BOND
    1     1     2 2
    2     1     6 1
    3     1     9 1
    4     2     3 1
    5     2    33 1
    6     3     4 2
    7     3    34 1
    8     4     5 1
    9     4    35 1
   10     5     6 2
   11     5     7 1
   12     6     8 1
   13     7    10 2
   14     7    11 2
   15     7    12 1
   16     8    36 1
   17     8    37 1
   18     8    38 1
   19    12    13 1
   20    12    39 1
   21    13    14 2
   22    13    18 1
   23    14    15 1
   24    14    40 1
   25    15    16 2
   26    15    21 1
   27    16    17 1
   28    16    41 1
   29    17    18 2
   30    17    42 1
   31    18    19 1
   32    19    20 1
   33    20    22 2
   34    20    25 1
   35    21    30 1
   36    21    31 1
   37    21    32 1
   38    22    23 1
   39    22    43 1
   40    23    24 1
   41    24    25 2
   42    24    26 1
   43    25    44 1
   44    26    27 1
   45    26    28 2
   46    27    29 1
   47    29    45 1
   48    29    46 1
   49    29    47 1
@<TRIPOS>SUBSTRUCTURE
1   ****   1
@<SCITEGIC>MOL_PROPERTY
AbsoluteEnergy
SciTegic.value.StringValue
63.1857

@<SCITEGIC>MOL_PROPERTY
Clean Energy
SciTegic.value.StringValue
41.1118

@<SCITEGIC>MOL_PROPERTY
ConfNumber
SciTegic.value.StringValue
181

@<SCITEGIC>MOL_PROPERTY
MOL_NUMBER
SciTegic.value.StringValue
1

@<SCITEGIC>MOL_PROPERTY
RelativeEnergy
SciTegic.value.StringValue
16.7681

@<SCITEGIC>MOL_PROPERTY
POSE_NUMBER
SciTegic.value.StringValue
11

@<SCITEGIC>MOL_PROPERTY
LibDockScore
SciTegic.value.StringValue
104.1612

@<SCITEGIC>MOL_PROPERTY
HotSpots
SciTegic.value.StringValue
46.78,11.91,25.54,A,30,2
47.38,13.31,23.34,A,3,9
40.78,8.71,32.94,P,75,27

@<SCITEGIC>ATOM_PROPERTY
Formal Charge
SciTegic.value.StringValue
1 0
2 0
3 0
4 0
5 0
6 0
7 0
8 0
9 0
10 0
11 0
12 0
13 0
14 0
15 0
16 0
17 0
18 0
19 0
20 0
21 0
22 0
23 0
24 0
25 0
26 0
27 0
28 0
29 0
30 0
31 0
32 0
33 0
34 0
35 0
36 0
37 0
38 0
39 0
40 0
41 0
42 0
43 0
44 0
45 0
46 0
47 0

@<SCITEGIC>ATOM_PROPERTY
pdb_tempFactor
SciTegic.value.DoubleValue
1 0
2 0
3 0
4 0
5 0
6 0
7 0
8 0
9 0
10 0
11 0
12 0
13 0
14 0
15 0
16 0
17 0
18 0
19 0
20 0
21 0
22 0
23 0
24 0
25 0
26 0
27 0
28 0
29 0
30 0
31 0
32 0
33 0
34 0
35 0
36 0
37 0
38 0
39 0
40 0
41 0
42 0
43 0
44 0
45 0
46 0
47 0

@<SCITEGIC>ATOM_PROPERTY
pdb_occupancy
SciTegic.value.DoubleValue
1 1
2 1
3 1
4 1
5 1
6 1
7 1
8 1
9 1
10 1
11 1
12 1
13 1
14 1
15 1
16 1
17 1
18 1
19 1
20 1
21 1
22 1
23 1
24 1
25 1
26 1
27 1
28 1
29 1
30 1
31 1
32 1
33 1
34 1
35 1
36 1
37 1
38 1
39 1
40 1
41 1
42 1
43 1
44 1
45 1
46 1
47 1

@<TRIPOS>MOLECULE
5
47  49  1  0  0
SMALL
FORMAL_CHARGES
@<TRIPOS>ATOM
    1 C1        46.9961    12.0289    24.5689 C.2        1 SUBUNIT  0
    2 C2        47.3000    11.0322    25.5150 C.2        1 SUBUNIT  0
    3 C3        46.9802    11.2147    26.8679 C.2        1 SUBUNIT  0
    4 C4        46.3663    12.3994    27.2894 C.2        1 SUBUNIT  0
    5 C5        46.0692    13.4207    26.3664 C.2        1 SUBUNIT  0
    6 C6        46.3678    13.2359    24.9869 C.2        1 SUBUNIT  0
    7 S7        45.3005    14.8648    26.9866 S.o2       1 SUBUNIT  0
    8 C8        46.0168    14.3071    23.9946 C.3        1 SUBUNIT  0
    9 Cl9       47.4113    11.7064    22.9220 Cl         1 SUBUNIT  0
   10 O10       45.3494    14.8217    28.4408 O.2        1 SUBUNIT  0
   11 O11       45.9353    16.0479    26.4255 O.2        1 SUBUNIT  0
   12 N12       43.7005    14.9091    26.6164 N.pl3      1 SUBUNIT  0
   13 C13       42.8307    13.8929    26.9635 C.2        1 SUBUNIT  0
   14 C14       43.2498    12.5520    26.8529 C.2        1 SUBUNIT  0
   15 C15       42.4448    11.4975    27.3214 C.2        1 SUBUNIT  0
   16 C16       41.1378    11.7843    27.7579 C.2        1 SUBUNIT  0
   17 C17       40.6852    13.1082    27.8100 C.2        1 SUBUNIT  0
   18 C18       41.5336    14.1816    27.4564 C.2        1 SUBUNIT  0
   19 O19       41.1148    15.4385    27.5956 O.3        1 SUBUNIT  0
   20 C20       40.2066    15.7817    28.5405 C.2        1 SUBUNIT  0
   21 C21       42.9684    10.0888    27.3925 C.3        1 SUBUNIT  0
   22 C22       39.7456    17.0963    28.7391 C.2        1 SUBUNIT  0
   23 S23       38.5866    17.1882    29.9831 S.3        1 SUBUNIT  0
   24 C24       38.6817    15.5254    30.3253 C.2        1 SUBUNIT  0
   25 C25       39.5960    14.8962    29.4675 C.2        1 SUBUNIT  0
   26 C26       37.9190    14.8432    31.3662 C.2        1 SUBUNIT  0
   27 O27       38.0889    13.5145    31.5008 O.3        1 SUBUNIT  0
   28 O28       37.1711    15.5038    32.0554 O.2        1 SUBUNIT  0
   29 C29       37.5423    12.9173    32.6788 C.3        1 SUBUNIT  0
   30 F30       42.9449     9.7620    28.7282 F          1 SUBUNIT  0
   31 F31       42.1498     9.2212    26.7017 F          1 SUBUNIT  0
   32 F32       44.2633     9.9759    26.9205 F          1 SUBUNIT  0
   33 H33       47.7875    10.1118    25.1937 H          1 SUBUNIT  0
   34 H34       47.2100    10.4330    27.5920 H          1 SUBUNIT  0
   35 H35       46.1158    12.5330    28.3418 H          1 SUBUNIT  0
   36 H36       45.3878    13.8045    23.2598 H          1 SUBUNIT  0
   37 H37       46.9587    14.5398    23.4979 H          1 SUBUNIT  0
   38 H38       45.5397    15.1857    24.4289 H          1 SUBUNIT  0
   39 H39       43.3176    15.7564    26.0868 H          1 SUBUNIT  0
   40 H40       44.2140    12.3280    26.3966 H          1 SUBUNIT  0
   41 H41       40.4751    10.9721    28.0567 H          1 SUBUNIT  0
   42 H42       39.6632    13.3140    28.1281 H          1 SUBUNIT  0
   43 H43       40.0902    17.9555    28.1637 H          1 SUBUNIT  0
   44 H44       39.8166    13.8296    29.5086 H          1 SUBUNIT  0
   45 H45       36.4772    13.1487    32.6787 H          1 SUBUNIT  0
   46 H46       37.9979    13.4291    33.5265 H          1 SUBUNIT  0
   47 H47       37.7169    11.8422    32.7211 H          1 SUBUNIT  0
@<TRIPOS>BOND
    1     1     2 2
    2     1     6 1
    3     1     9 1
    4     2     3 1
    5     2    33 1
    6     3     4 2
    7     3    34 1
    8     4     5 1
    9     4    35 1
   10     5     6 2
   11     5     7 1
   12     6     8 1
   13     7    10 2
   14     7    11 2
   15     7    12 1
   16     8    36 1
   17     8    37 1
   18     8    38 1
   19    12    13 1
   20    12    39 1
   21    13    14 2
   22    13    18 1
   23    14    15 1
   24    14    40 1
   25    15    16 2
   26    15    21 1
   27    16    17 1
   28    16    41 1
   29    17    18 2
   30    17    42 1
   31    18    19 1
   32    19    20 1
   33    20    22 2
   34    20    25 1
   35    21    30 1
   36    21    31 1
   37    21    32 1
   38    22    23 1
   39    22    43 1
   40    23    24 1
   41    24    25 2
   42    24    26 1
   43    25    44 1
   44    26    27 1
   45    26    28 2
   46    27    29 1
   47    29    45 1
   48    29    46 1
   49    29    47 1
@<TRIPOS>SUBSTRUCTURE
1   ****   1
@<SCITEGIC>MOL_PROPERTY
AbsoluteEnergy
SciTegic.value.StringValue
56.8609

@<SCITEGIC>MOL_PROPERTY
Clean Energy
SciTegic.value.StringValue
41.1118

@<SCITEGIC>MOL_PROPERTY
ConfNumber
SciTegic.value.StringValue
102

@<SCITEGIC>MOL_PROPERTY
MOL_NUMBER
SciTegic.value.StringValue
1

@<SCITEGIC>MOL_PROPERTY
RelativeEnergy
SciTegic.value.StringValue
10.4432

@<SCITEGIC>MOL_PROPERTY
POSE_NUMBER
SciTegic.value.StringValue
12

@<SCITEGIC>MOL_PROPERTY
LibDockScore
SciTegic.value.StringValue
103.8236

@<SCITEGIC>MOL_PROPERTY
HotSpots
SciTegic.value.StringValue
46.98,11.51,26.74,A,46,2
47.38,11.51,23.94,A,7,9
41.58,9.51,26.94,A,48,31

@<SCITEGIC>ATOM_PROPERTY
Formal Charge
SciTegic.value.StringValue
1 0
2 0
3 0
4 0
5 0
6 0
7 0
8 0
9 0
10 0
11 0
12 0
13 0
14 0
15 0
16 0
17 0
18 0
19 0
20 0
21 0
22 0
23 0
24 0
25 0
26 0
27 0
28 0
29 0
30 0
31 0
32 0
33 0
34 0
35 0
36 0
37 0
38 0
39 0
40 0
41 0
42 0
43 0
44 0
45 0
46 0
47 0

@<SCITEGIC>ATOM_PROPERTY
pdb_tempFactor
SciTegic.value.DoubleValue
1 0
2 0
3 0
4 0
5 0
6 0
7 0
8 0
9 0
10 0
11 0
12 0
13 0
14 0
15 0
16 0
17 0
18 0
19 0
20 0
21 0
22 0
23 0
24 0
25 0
26 0
27 0
28 0
29 0
30 0
31 0
32 0
33 0
34 0
35 0
36 0
37 0
38 0
39 0
40 0
41 0
42 0
43 0
44 0
45 0
46 0
47 0

@<SCITEGIC>ATOM_PROPERTY
pdb_occupancy
SciTegic.value.DoubleValue
1 1
2 1
3 1
4 1
5 1
6 1
7 1
8 1
9 1
10 1
11 1
12 1
13 1
14 1
15 1
16 1
17 1
18 1
19 1
20 1
21 1
22 1
23 1
24 1
25 1
26 1
27 1
28 1
29 1
30 1
31 1
32 1
33 1
34 1
35 1
36 1
37 1
38 1
39 1
40 1
41 1
42 1
43 1
44 1
45 1
46 1
47 1

@<TRIPOS>MOLECULE
5
47  49  1  0  0
SMALL
FORMAL_CHARGES
@<TRIPOS>ATOM
    1 C1        40.4253    18.9958    27.9216 C.2        1 SUBUNIT  0
    2 C2        41.2278    20.0992    28.2657 C.2        1 SUBUNIT  0
    3 C3        42.5693    20.1517    27.8643 C.2        1 SUBUNIT  0
    4 C4        43.1261    19.0900    27.1366 C.2        1 SUBUNIT  0
    5 C5        42.3449    17.9710    26.7967 C.2        1 SUBUNIT  0
    6 C6        40.9672    17.9383    27.1472 C.2        1 SUBUNIT  0
    7 S7        43.1162    16.6463    25.9646 S.o2       1 SUBUNIT  0
    8 C8        40.0894    16.7974    26.7148 C.3        1 SUBUNIT  0
    9 Cl9       38.7953    18.9731    28.4785 Cl         1 SUBUNIT  0
   10 O10       44.5565    16.8341    25.9368 O.2        1 SUBUNIT  0
   11 O11       42.5279    16.4889    24.6456 O.2        1 SUBUNIT  0
   12 N12       42.8057    15.3246    26.8664 N.pl3      1 SUBUNIT  0
   13 C13       43.4229    14.0974    26.7374 C.2        1 SUBUNIT  0
   14 C14       44.5263    13.9243    25.8786 C.2        1 SUBUNIT  0
   15 C15       45.1831    12.6779    25.7882 C.2        1 SUBUNIT  0
   16 C16       44.7081    11.6025    26.5678 C.2        1 SUBUNIT  0
   17 C17       43.5894    11.7614    27.4021 C.2        1 SUBUNIT  0
   18 C18       42.9321    13.0054    27.4896 C.2        1 SUBUNIT  0
   19 O19       41.8313    13.1958    28.2148 O.3        1 SUBUNIT  0
   20 C20       41.4615    12.4574    29.2818 C.2        1 SUBUNIT  0
   21 C21       46.3748    12.5220    24.8777 C.3        1 SUBUNIT  0
   22 C22       40.3871    12.8635    30.0884 C.2        1 SUBUNIT  0
   23 S23       40.1221    11.8045    31.3841 S.3        1 SUBUNIT  0
   24 C24       41.4064    10.7875    30.9353 C.2        1 SUBUNIT  0
   25 C25       42.0471    11.2651    29.7771 C.2        1 SUBUNIT  0
   26 C26       41.7727     9.5883    31.6773 C.2        1 SUBUNIT  0
   27 O27       41.0856     9.3230    32.7977 O.3        1 SUBUNIT  0
   28 O28       42.6699     8.8935    31.2543 O.2        1 SUBUNIT  0
   29 C29       41.5737     8.2579    33.6131 C.3        1 SUBUNIT  0
   30 F30       46.8524    13.7562    24.5003 F          1 SUBUNIT  0
   31 F31       46.0722    11.8142    23.7355 F          1 SUBUNIT  0
   32 F32       47.3641    11.8515    25.5532 F          1 SUBUNIT  0
   33 H33       40.8037    20.9175    28.8476 H          1 SUBUNIT  0
   34 H34       43.1803    21.0180    28.1177 H          1 SUBUNIT  0
   35 H35       44.1719    19.1324    26.8322 H          1 SUBUNIT  0
   36 H36       39.2686    17.2641    26.1702 H          1 SUBUNIT  0
   37 H37       39.6735    16.3960    27.6389 H          1 SUBUNIT  0
   38 H38       40.6052    16.0398    26.1248 H          1 SUBUNIT  0
   39 H39       42.0572    15.4168    27.6254 H          1 SUBUNIT  0
   40 H40       44.8770    14.7627    25.2768 H          1 SUBUNIT  0
   41 H41       45.2144    10.6383    26.5223 H          1 SUBUNIT  0
   42 H42       43.2265    10.9160    27.9866 H          1 SUBUNIT  0
   43 H43       39.7917    13.7574    29.9026 H          1 SUBUNIT  0
   44 H44       42.9005    10.7721    29.3115 H          1 SUBUNIT  0
   45 H45       42.6022     8.5116    33.8700 H          1 SUBUNIT  0
   46 H46       41.5945     7.3697    32.9816 H          1 SUBUNIT  0
   47 H47       40.9662     8.1006    34.5043 H          1 SUBUNIT  0
@<TRIPOS>BOND
    1     1     2 2
    2     1     6 1
    3     1     9 1
    4     2     3 1
    5     2    33 1
    6     3     4 2
    7     3    34 1
    8     4     5 1
    9     4    35 1
   10     5     6 2
   11     5     7 1
   12     6     8 1
   13     7    10 2
   14     7    11 2
   15     7    12 1
   16     8    36 1
   17     8    37 1
   18     8    38 1
   19    12    13 1
   20    12    39 1
   21    13    14 2
   22    13    18 1
   23    14    15 1
   24    14    40 1
   25    15    16 2
   26    15    21 1
   27    16    17 1
   28    16    41 1
   29    17    18 2
   30    17    42 1
   31    18    19 1
   32    19    20 1
   33    20    22 2
   34    20    25 1
   35    21    30 1
   36    21    31 1
   37    21    32 1
   38    22    23 1
   39    22    43 1
   40    23    24 1
   41    24    25 2
   42    24    26 1
   43    25    44 1
   44    26    27 1
   45    26    28 2
   46    27    29 1
   47    29    45 1
   48    29    46 1
   49    29    47 1
@<TRIPOS>SUBSTRUCTURE
1   ****   1
@<SCITEGIC>MOL_PROPERTY
AbsoluteEnergy
SciTegic.value.StringValue
49.993

@<SCITEGIC>MOL_PROPERTY
Clean Energy
SciTegic.value.StringValue
41.1118

@<SCITEGIC>MOL_PROPERTY
ConfNumber
SciTegic.value.StringValue
24

@<SCITEGIC>MOL_PROPERTY
MOL_NUMBER
SciTegic.value.StringValue
1

@<SCITEGIC>MOL_PROPERTY
RelativeEnergy
SciTegic.value.StringValue
3.57529

@<SCITEGIC>MOL_PROPERTY
POSE_NUMBER
SciTegic.value.StringValue
13

@<SCITEGIC>MOL_PROPERTY
LibDockScore
SciTegic.value.StringValue
103.5393

@<SCITEGIC>MOL_PROPERTY
HotSpots
SciTegic.value.StringValue
42.18,8.31,33.94,A,63,29
46.78,13.71,24.14,A,11,30
47.38,11.51,24.74,A,15,31

@<SCITEGIC>ATOM_PROPERTY
Formal Charge
SciTegic.value.StringValue
1 0
2 0
3 0
4 0
5 0
6 0
7 0
8 0
9 0
10 0
11 0
12 0
13 0
14 0
15 0
16 0
17 0
18 0
19 0
20 0
21 0
22 0
23 0
24 0
25 0
26 0
27 0
28 0
29 0
30 0
31 0
32 0
33 0
34 0
35 0
36 0
37 0
38 0
39 0
40 0
41 0
42 0
43 0
44 0
45 0
46 0
47 0

@<SCITEGIC>ATOM_PROPERTY
pdb_tempFactor
SciTegic.value.DoubleValue
1 0
2 0
3 0
4 0
5 0
6 0
7 0
8 0
9 0
10 0
11 0
12 0
13 0
14 0
15 0
16 0
17 0
18 0
19 0
20 0
21 0
22 0
23 0
24 0
25 0
26 0
27 0
28 0
29 0
30 0
31 0
32 0
33 0
34 0
35 0
36 0
37 0
38 0
39 0
40 0
41 0
42 0
43 0
44 0
45 0
46 0
47 0

@<SCITEGIC>ATOM_PROPERTY
pdb_occupancy
SciTegic.value.DoubleValue
1 1
2 1
3 1
4 1
5 1
6 1
7 1
8 1
9 1
10 1
11 1
12 1
13 1
14 1
15 1
16 1
17 1
18 1
19 1
20 1
21 1
22 1
23 1
24 1
25 1
26 1
27 1
28 1
29 1
30 1
31 1
32 1
33 1
34 1
35 1
36 1
37 1
38 1
39 1
40 1
41 1
42 1
43 1
44 1
45 1
46 1
47 1

@<TRIPOS>MOLECULE
5
47  49  1  0  0
SMALL
FORMAL_CHARGES
@<TRIPOS>ATOM
    1 C1        46.6089    11.9788    25.9850 C.2        1 SUBUNIT  0
    2 C2        46.8281    13.3030    25.5626 C.2        1 SUBUNIT  0
    3 C3        45.7979    14.2468    25.6324 C.2        1 SUBUNIT  0
    4 C4        44.5434    13.8775    26.1287 C.2        1 SUBUNIT  0
    5 C5        44.3068    12.5636    26.5760 C.2        1 SUBUNIT  0
    6 C6        45.3401    11.5908    26.4921 C.2        1 SUBUNIT  0
    7 S7        42.7504    12.2169    27.2796 S.o2       1 SUBUNIT  0
    8 C8        45.1272    10.1677    26.9369 C.3        1 SUBUNIT  0
    9 Cl9       47.9113    10.8593    25.8877 Cl         1 SUBUNIT  0
   10 O10       42.0398    11.2207    26.4956 O.2        1 SUBUNIT  0
   11 O11       41.9942    13.4474    27.4211 O.2        1 SUBUNIT  0
   12 N12       43.1480    11.5682    28.7308 N.pl3      1 SUBUNIT  0
   13 C13       42.3851    11.1981    29.8314 C.2        1 SUBUNIT  0
   14 C14       42.9690    10.2236    30.6756 C.2        1 SUBUNIT  0
   15 C15       42.3201     9.7455    31.8315 C.2        1 SUBUNIT  0
   16 C16       41.0380    10.2369    32.1393 C.2        1 SUBUNIT  0
   17 C17       40.4449    11.2084    31.3186 C.2        1 SUBUNIT  0
   18 C18       41.1060    11.7144    30.1781 C.2        1 SUBUNIT  0
   19 O19       40.4603    12.6548    29.5057 O.3        1 SUBUNIT  0
   20 C20       39.5218    13.4218    30.1025 C.2        1 SUBUNIT  0
   21 C21       43.0295     8.7366    32.6949 C.3        1 SUBUNIT  0
   22 C22       38.9235    14.5144    29.4464 C.2        1 SUBUNIT  0
   23 S23       37.7790    15.2966    30.4251 S.3        1 SUBUNIT  0
   24 C24       38.0768    14.2716    31.7545 C.2        1 SUBUNIT  0
   25 C25       39.0181    13.2794    31.4224 C.2        1 SUBUNIT  0
   26 C26       37.4263    14.4342    33.0529 C.2        1 SUBUNIT  0
   27 O27       37.7218    13.5797    34.0535 O.3        1 SUBUNIT  0
   28 O28       36.6433    15.3513    33.1686 O.2        1 SUBUNIT  0
   29 C29       37.0289    13.7861    35.2852 C.3        1 SUBUNIT  0
   30 F30       44.1775     9.3315    33.1691 F          1 SUBUNIT  0
   31 F31       43.3803     7.6407    31.9384 F          1 SUBUNIT  0
   32 F32       42.2703     8.3056    33.7636 F          1 SUBUNIT  0
   33 H33       47.8057    13.5949    25.1790 H          1 SUBUNIT  0
   34 H34       45.9728    15.2700    25.3000 H          1 SUBUNIT  0
   35 H35       43.7410    14.6142    26.1696 H          1 SUBUNIT  0
   36 H36       45.8925     9.9853    27.6913 H          1 SUBUNIT  0
   37 H37       45.3758     9.5558    26.0698 H          1 SUBUNIT  0
   38 H38       44.1220     9.9705    27.3095 H          1 SUBUNIT  0
   39 H39       44.1969    11.3966    28.8547 H          1 SUBUNIT  0
   40 H40       43.9535     9.8298    30.4232 H          1 SUBUNIT  0
   41 H41       40.5061     9.8633    33.0143 H          1 SUBUNIT  0
   42 H42       39.4512    11.5809    31.5672 H          1 SUBUNIT  0
   43 H43       39.1668    14.8217    28.4293 H          1 SUBUNIT  0
   44 H44       39.3270    12.4874    32.1046 H          1 SUBUNIT  0
   45 H45       35.9643    13.7260    35.0590 H          1 SUBUNIT  0
   46 H46       37.2499    14.8056    35.6013 H          1 SUBUNIT  0
   47 H47       37.3145    13.0625    36.0487 H          1 SUBUNIT  0
@<TRIPOS>BOND
    1     1     2 2
    2     1     6 1
    3     1     9 1
    4     2     3 1
    5     2    33 1
    6     3     4 2
    7     3    34 1
    8     4     5 1
    9     4    35 1
   10     5     6 2
   11     5     7 1
   12     6     8 1
   13     7    10 2
   14     7    11 2
   15     7    12 1
   16     8    36 1
   17     8    37 1
   18     8    38 1
   19    12    13 1
   20    12    39 1
   21    13    14 2
   22    13    18 1
   23    14    15 1
   24    14    40 1
   25    15    16 2
   26    15    21 1
   27    16    17 1
   28    16    41 1
   29    17    18 2
   30    17    42 1
   31    18    19 1
   32    19    20 1
   33    20    22 2
   34    20    25 1
   35    21    30 1
   36    21    31 1
   37    21    32 1
   38    22    23 1
   39    22    43 1
   40    23    24 1
   41    24    25 2
   42    24    26 1
   43    25    44 1
   44    26    27 1
   45    26    28 2
   46    27    29 1
   47    29    45 1
   48    29    46 1
   49    29    47 1
@<TRIPOS>SUBSTRUCTURE
1   ****   1
@<SCITEGIC>MOL_PROPERTY
AbsoluteEnergy
SciTegic.value.StringValue
64.8849

@<SCITEGIC>MOL_PROPERTY
Clean Energy
SciTegic.value.StringValue
41.1118

@<SCITEGIC>MOL_PROPERTY
ConfNumber
SciTegic.value.StringValue
194

@<SCITEGIC>MOL_PROPERTY
MOL_NUMBER
SciTegic.value.StringValue
1

@<SCITEGIC>MOL_PROPERTY
RelativeEnergy
SciTegic.value.StringValue
18.4672

@<SCITEGIC>MOL_PROPERTY
POSE_NUMBER
SciTegic.value.StringValue
14

@<SCITEGIC>MOL_PROPERTY
LibDockScore
SciTegic.value.StringValue
102.6505

@<SCITEGIC>MOL_PROPERTY
HotSpots
SciTegic.value.StringValue
46.18,13.51,25.34,A,25,2
42.18,9.91,26.34,P,52,10
42.18,8.31,33.94,A,63,32

@<SCITEGIC>ATOM_PROPERTY
Formal Charge
SciTegic.value.StringValue
1 0
2 0
3 0
4 0
5 0
6 0
7 0
8 0
9 0
10 0
11 0
12 0
13 0
14 0
15 0
16 0
17 0
18 0
19 0
20 0
21 0
22 0
23 0
24 0
25 0
26 0
27 0
28 0
29 0
30 0
31 0
32 0
33 0
34 0
35 0
36 0
37 0
38 0
39 0
40 0
41 0
42 0
43 0
44 0
45 0
46 0
47 0

@<SCITEGIC>ATOM_PROPERTY
pdb_tempFactor
SciTegic.value.DoubleValue
1 0
2 0
3 0
4 0
5 0
6 0
7 0
8 0
9 0
10 0
11 0
12 0
13 0
14 0
15 0
16 0
17 0
18 0
19 0
20 0
21 0
22 0
23 0
24 0
25 0
26 0
27 0
28 0
29 0
30 0
31 0
32 0
33 0
34 0
35 0
36 0
37 0
38 0
39 0
40 0
41 0
42 0
43 0
44 0
45 0
46 0
47 0

@<SCITEGIC>ATOM_PROPERTY
pdb_occupancy
SciTegic.value.DoubleValue
1 1
2 1
3 1
4 1
5 1
6 1
7 1
8 1
9 1
10 1
11 1
12 1
13 1
14 1
15 1
16 1
17 1
18 1
19 1
20 1
21 1
22 1
23 1
24 1
25 1
26 1
27 1
28 1
29 1
30 1
31 1
32 1
33 1
34 1
35 1
36 1
37 1
38 1
39 1
40 1
41 1
42 1
43 1
44 1
45 1
46 1
47 1

@<TRIPOS>MOLECULE
5
47  49  1  0  0
SMALL
FORMAL_CHARGES
@<TRIPOS>ATOM
    1 C1        42.9571     8.3052    25.5109 C.2        1 SUBUNIT  0
    2 C2        41.8990     8.7600    24.7050 C.2        1 SUBUNIT  0
    3 C3        41.1100     9.8407    25.1200 C.2        1 SUBUNIT  0
    4 C4        41.3704    10.4696    26.3441 C.2        1 SUBUNIT  0
    5 C5        42.4206    10.0254    27.1709 C.2        1 SUBUNIT  0
    6 C6        43.2276     8.9314    26.7556 C.2        1 SUBUNIT  0
    7 S7        42.6771    10.8656    28.6794 S.o2       1 SUBUNIT  0
    8 C8        44.3600     8.4260    27.6027 C.3        1 SUBUNIT  0
    9 Cl9       43.8952     6.9803    24.9367 Cl         1 SUBUNIT  0
   10 O10       42.8872     9.8863    29.7344 O.2        1 SUBUNIT  0
   11 O11       41.5566    11.7481    28.9545 O.2        1 SUBUNIT  0
   12 N12       44.0344    11.7629    28.5149 N.pl3      1 SUBUNIT  0
   13 C13       44.3294    12.4805    27.3733 C.2        1 SUBUNIT  0
   14 C14       45.3948    12.0178    26.5766 C.2        1 SUBUNIT  0
   15 C15       45.7306    12.6568    25.3659 C.2        1 SUBUNIT  0
   16 C16       44.9867    13.7831    24.9685 C.2        1 SUBUNIT  0
   17 C17       43.9343    14.2624    25.7647 C.2        1 SUBUNIT  0
   18 C18       43.6055    13.6378    26.9896 C.2        1 SUBUNIT  0
   19 O19       42.6309    14.0825    27.7802 O.3        1 SUBUNIT  0
   20 C20       41.8510    15.1611    27.5250 C.2        1 SUBUNIT  0
   21 C21       46.8585    12.1572    24.4998 C.3        1 SUBUNIT  0
   22 C22       40.7151    15.4219    28.3031 C.2        1 SUBUNIT  0
   23 S23       39.8982    16.8187    27.7941 S.3        1 SUBUNIT  0
   24 C24       41.0042    17.1534    26.5447 C.2        1 SUBUNIT  0
   25 C25       42.0174    16.1694    26.5348 C.2        1 SUBUNIT  0
   26 C26       40.9428    18.2907    25.6022 C.2        1 SUBUNIT  0
   27 O27       39.8975    19.1402    25.4927 O.3        1 SUBUNIT  0
   28 O28       41.9039    18.4590    24.8873 O.2        1 SUBUNIT  0
   29 C29       38.6078    18.7740    25.9758 C.3        1 SUBUNIT  0
   30 F30       46.3499    11.4682    23.4248 F          1 SUBUNIT  0
   31 F31       47.7038    11.3129    25.1843 F          1 SUBUNIT  0
   32 F32       47.5837    13.2307    24.0382 F          1 SUBUNIT  0
   33 H33       41.6916     8.2700    23.7537 H          1 SUBUNIT  0
   34 H34       40.2930    10.1923    24.4899 H          1 SUBUNIT  0
   35 H35       40.7541    11.3113    26.6601 H          1 SUBUNIT  0
   36 H36       45.2428     8.4842    26.9660 H          1 SUBUNIT  0
   37 H37       44.1476     7.3693    27.7649 H          1 SUBUNIT  0
   38 H38       44.4861     8.9720    28.5376 H          1 SUBUNIT  0
   39 H39       44.7262    11.7952    29.3305 H          1 SUBUNIT  0
   40 H40       45.9695    11.1506    26.9019 H          1 SUBUNIT  0
   41 H41       45.2298    14.2883    24.0337 H          1 SUBUNIT  0
   42 H42       43.3622    15.1291    25.4335 H          1 SUBUNIT  0
   43 H43       40.3938    14.7996    29.1383 H          1 SUBUNIT  0
   44 H44       42.8509    16.1813    25.8325 H          1 SUBUNIT  0
   45 H45       38.7646    18.5270    27.0258 H          1 SUBUNIT  0
   46 H46       38.3725    17.8428    25.4604 H          1 SUBUNIT  0
   47 H47       37.8412    19.5359    25.8348 H          1 SUBUNIT  0
@<TRIPOS>BOND
    1     1     2 2
    2     1     6 1
    3     1     9 1
    4     2     3 1
    5     2    33 1
    6     3     4 2
    7     3    34 1
    8     4     5 1
    9     4    35 1
   10     5     6 2
   11     5     7 1
   12     6     8 1
   13     7    10 2
   14     7    11 2
   15     7    12 1
   16     8    36 1
   17     8    37 1
   18     8    38 1
   19    12    13 1
   20    12    39 1
   21    13    14 2
   22    13    18 1
   23    14    15 1
   24    14    40 1
   25    15    16 2
   26    15    21 1
   27    16    17 1
   28    16    41 1
   29    17    18 2
   30    17    42 1
   31    18    19 1
   32    19    20 1
   33    20    22 2
   34    20    25 1
   35    21    30 1
   36    21    31 1
   37    21    32 1
   38    22    23 1
   39    22    43 1
   40    23    24 1
   41    24    25 2
   42    24    26 1
   43    25    44 1
   44    26    27 1
   45    26    28 2
   46    27    29 1
   47    29    45 1
   48    29    46 1
   49    29    47 1
@<TRIPOS>SUBSTRUCTURE
1   ****   1
@<SCITEGIC>MOL_PROPERTY
AbsoluteEnergy
SciTegic.value.StringValue
57.9145

@<SCITEGIC>MOL_PROPERTY
Clean Energy
SciTegic.value.StringValue
41.1118

@<SCITEGIC>MOL_PROPERTY
ConfNumber
SciTegic.value.StringValue
115

@<SCITEGIC>MOL_PROPERTY
MOL_NUMBER
SciTegic.value.StringValue
1

@<SCITEGIC>MOL_PROPERTY
RelativeEnergy
SciTegic.value.StringValue
11.4968

@<SCITEGIC>MOL_PROPERTY
POSE_NUMBER
SciTegic.value.StringValue
15

@<SCITEGIC>MOL_PROPERTY
LibDockScore
SciTegic.value.StringValue
100.959

@<SCITEGIC>MOL_PROPERTY
HotSpots
SciTegic.value.StringValue
42.78,7.71,25.14,A,21,2
46.78,12.31,23.94,A,8,30
47.38,11.51,25.94,A,37,31

@<SCITEGIC>ATOM_PROPERTY
Formal Charge
SciTegic.value.StringValue
1 0
2 0
3 0
4 0
5 0
6 0
7 0
8 0
9 0
10 0
11 0
12 0
13 0
14 0
15 0
16 0
17 0
18 0
19 0
20 0
21 0
22 0
23 0
24 0
25 0
26 0
27 0
28 0
29 0
30 0
31 0
32 0
33 0
34 0
35 0
36 0
37 0
38 0
39 0
40 0
41 0
42 0
43 0
44 0
45 0
46 0
47 0

@<SCITEGIC>ATOM_PROPERTY
pdb_tempFactor
SciTegic.value.DoubleValue
1 0
2 0
3 0
4 0
5 0
6 0
7 0
8 0
9 0
10 0
11 0
12 0
13 0
14 0
15 0
16 0
17 0
18 0
19 0
20 0
21 0
22 0
23 0
24 0
25 0
26 0
27 0
28 0
29 0
30 0
31 0
32 0
33 0
34 0
35 0
36 0
37 0
38 0
39 0
40 0
41 0
42 0
43 0
44 0
45 0
46 0
47 0

@<SCITEGIC>ATOM_PROPERTY
pdb_occupancy
SciTegic.value.DoubleValue
1 1
2 1
3 1
4 1
5 1
6 1
7 1
8 1
9 1
10 1
11 1
12 1
13 1
14 1
15 1
16 1
17 1
18 1
19 1
20 1
21 1
22 1
23 1
24 1
25 1
26 1
27 1
28 1
29 1
30 1
31 1
32 1
33 1
34 1
35 1
36 1
37 1
38 1
39 1
40 1
41 1
42 1
43 1
44 1
45 1
46 1
47 1

@<TRIPOS>MOLECULE
5
47  49  1  0  0
SMALL
FORMAL_CHARGES
@<TRIPOS>ATOM
    1 C1        42.6264     8.3554    25.6949 C.2        1 SUBUNIT  0
    2 C2        41.7651     9.1595    24.9242 C.2        1 SUBUNIT  0
    3 C3        41.4642    10.4655    25.3273 C.2        1 SUBUNIT  0
    4 C4        42.0320    10.9806    26.4979 C.2        1 SUBUNIT  0
    5 C5        42.9174    10.2071    27.2727 C.2        1 SUBUNIT  0
    6 C6        43.2005     8.8690    26.8901 C.2        1 SUBUNIT  0
    7 S7        43.6055    10.9416    28.7027 S.o2       1 SUBUNIT  0
    8 C8        44.0938     8.0256    27.7534 C.3        1 SUBUNIT  0
    9 Cl9       42.9362     6.7612    25.1245 Cl         1 SUBUNIT  0
   10 O10       44.9803    10.5309    28.9370 O.2        1 SUBUNIT  0
   11 O11       42.7301    10.6390    29.8222 O.2        1 SUBUNIT  0
   12 N12       43.5976    12.5683    28.5147 N.pl3      1 SUBUNIT  0
   13 C13       44.2282    13.2718    27.4956 C.2        1 SUBUNIT  0
   14 C14       45.0925    12.6128    26.5934 C.2        1 SUBUNIT  0
   15 C15       45.7895    13.3211    25.5934 C.2        1 SUBUNIT  0
   16 C16       45.6090    14.7152    25.4975 C.2        1 SUBUNIT  0
   17 C17       44.7323    15.3797    26.3653 C.2        1 SUBUNIT  0
   18 C18       44.0226    14.6712    27.3496 C.2        1 SUBUNIT  0
   19 O19       43.1825    15.3478    28.1235 O.3        1 SUBUNIT  0
   20 C20       41.8866    14.9822    28.2403 C.2        1 SUBUNIT  0
   21 C21       46.7091    12.5758    24.6614 C.3        1 SUBUNIT  0
   22 C22       41.2255    13.9897    27.4879 C.2        1 SUBUNIT  0
   23 S23       39.6028    13.8169    27.9567 S.3        1 SUBUNIT  0
   24 C24       39.7188    15.0265    29.1432 C.2        1 SUBUNIT  0
   25 C25       41.0109    15.5797    29.1698 C.2        1 SUBUNIT  0
   26 C26       38.6152    15.4221    30.0078 C.2        1 SUBUNIT  0
   27 O27       38.8128    16.4432    30.8526 O.3        1 SUBUNIT  0
   28 O28       37.5774    14.8048    29.9212 O.2        1 SUBUNIT  0
   29 C29       37.6973    16.8393    31.6521 C.3        1 SUBUNIT  0
   30 F30       45.9731    11.7458    23.8494 F          1 SUBUNIT  0
   31 F31       47.5744    11.8148    25.4092 F          1 SUBUNIT  0
   32 F32       47.4473    13.4186    23.8626 F          1 SUBUNIT  0
   33 H33       41.3297     8.7621    24.0073 H          1 SUBUNIT  0
   34 H34       40.7894    11.0797    24.7310 H          1 SUBUNIT  0
   35 H35       41.7856    11.9942    26.8142 H          1 SUBUNIT  0
   36 H36       44.8861     7.6955    27.0816 H          1 SUBUNIT  0
   37 H37       43.4931     7.1465    27.9866 H          1 SUBUNIT  0
   38 H38       44.4733     8.5287    28.6428 H          1 SUBUNIT  0
   39 H39       43.0590    13.1404    29.2411 H          1 SUBUNIT  0
   40 H40       45.2233    11.5335    26.6721 H          1 SUBUNIT  0
   41 H41       46.1553    15.2808    24.7427 H          1 SUBUNIT  0
   42 H42       44.5994    16.4579    26.2759 H          1 SUBUNIT  0
   43 H43       41.6992    13.4039    26.7001 H          1 SUBUNIT  0
   44 H44       41.3054    16.3873    29.8400 H          1 SUBUNIT  0
   45 H45       37.3911    15.9574    32.2147 H          1 SUBUNIT  0
   46 H46       36.8944    17.0919    30.9596 H          1 SUBUNIT  0
   47 H47       37.9318    17.6735    32.3133 H          1 SUBUNIT  0
@<TRIPOS>BOND
    1     1     2 2
    2     1     6 1
    3     1     9 1
    4     2     3 1
    5     2    33 1
    6     3     4 2
    7     3    34 1
    8     4     5 1
    9     4    35 1
   10     5     6 2
   11     5     7 1
   12     6     8 1
   13     7    10 2
   14     7    11 2
   15     7    12 1
   16     8    36 1
   17     8    37 1
   18     8    38 1
   19    12    13 1
   20    12    39 1
   21    13    14 2
   22    13    18 1
   23    14    15 1
   24    14    40 1
   25    15    16 2
   26    15    21 1
   27    16    17 1
   28    16    41 1
   29    17    18 2
   30    17    42 1
   31    18    19 1
   32    19    20 1
   33    20    22 2
   34    20    25 1
   35    21    30 1
   36    21    31 1
   37    21    32 1
   38    22    23 1
   39    22    43 1
   40    23    24 1
   41    24    25 2
   42    24    26 1
   43    25    44 1
   44    26    27 1
   45    26    28 2
   46    27    29 1
   47    29    45 1
   48    29    46 1
   49    29    47 1
@<TRIPOS>SUBSTRUCTURE
1   ****   1
@<SCITEGIC>MOL_PROPERTY
AbsoluteEnergy
SciTegic.value.StringValue
49.5975

@<SCITEGIC>MOL_PROPERTY
Clean Energy
SciTegic.value.StringValue
41.1118

@<SCITEGIC>MOL_PROPERTY
ConfNumber
SciTegic.value.StringValue
21

@<SCITEGIC>MOL_PROPERTY
MOL_NUMBER
SciTegic.value.StringValue
1

@<SCITEGIC>MOL_PROPERTY
RelativeEnergy
SciTegic.value.StringValue
3.17984

@<SCITEGIC>MOL_PROPERTY
POSE_NUMBER
SciTegic.value.StringValue
16

@<SCITEGIC>MOL_PROPERTY
LibDockScore
SciTegic.value.StringValue
100.707

@<SCITEGIC>MOL_PROPERTY
HotSpots
SciTegic.value.StringValue
42.18,9.11,25.54,A,29,2
41.58,10.11,26.34,A,45,3
47.38,13.91,23.74,A,5,32

@<SCITEGIC>ATOM_PROPERTY
Formal Charge
SciTegic.value.StringValue
1 0
2 0
3 0
4 0
5 0
6 0
7 0
8 0
9 0
10 0
11 0
12 0
13 0
14 0
15 0
16 0
17 0
18 0
19 0
20 0
21 0
22 0
23 0
24 0
25 0
26 0
27 0
28 0
29 0
30 0
31 0
32 0
33 0
34 0
35 0
36 0
37 0
38 0
39 0
40 0
41 0
42 0
43 0
44 0
45 0
46 0
47 0

@<SCITEGIC>ATOM_PROPERTY
pdb_tempFactor
SciTegic.value.DoubleValue
1 0
2 0
3 0
4 0
5 0
6 0
7 0
8 0
9 0
10 0
11 0
12 0
13 0
14 0
15 0
16 0
17 0
18 0
19 0
20 0
21 0
22 0
23 0
24 0
25 0
26 0
27 0
28 0
29 0
30 0
31 0
32 0
33 0
34 0
35 0
36 0
37 0
38 0
39 0
40 0
41 0
42 0
43 0
44 0
45 0
46 0
47 0

@<SCITEGIC>ATOM_PROPERTY
pdb_occupancy
SciTegic.value.DoubleValue
1 1
2 1
3 1
4 1
5 1
6 1
7 1
8 1
9 1
10 1
11 1
12 1
13 1
14 1
15 1
16 1
17 1
18 1
19 1
20 1
21 1
22 1
23 1
24 1
25 1
26 1
27 1
28 1
29 1
30 1
31 1
32 1
33 1
34 1
35 1
36 1
37 1
38 1
39 1
40 1
41 1
42 1
43 1
44 1
45 1
46 1
47 1

@<TRIPOS>MOLECULE
5
47  49  1  0  0
SMALL
FORMAL_CHARGES
@<TRIPOS>ATOM
    1 C1        39.8633    18.1793    26.3405 C.2        1 SUBUNIT  0
    2 C2        39.1686    17.6163    27.4271 C.2        1 SUBUNIT  0
    3 C3        39.7556    16.6013    28.1967 C.2        1 SUBUNIT  0
    4 C4        41.0428    16.1426    27.8933 C.2        1 SUBUNIT  0
    5 C5        41.7727    16.6963    26.8203 C.2        1 SUBUNIT  0
    6 C6        41.1707    17.7155    26.0236 C.2        1 SUBUNIT  0
    7 S7        43.3931    16.1186    26.4660 S.o2       1 SUBUNIT  0
    8 C8        41.8990    18.3078    24.8505 C.3        1 SUBUNIT  0
    9 Cl9       39.0707    19.4271    25.4304 Cl         1 SUBUNIT  0
   10 O10       43.3851    15.6473    25.0896 O.2        1 SUBUNIT  0
   11 O11       44.3335    17.2036    26.6974 O.2        1 SUBUNIT  0
   12 N12       43.8483    14.8586    27.4375 N.pl3      1 SUBUNIT  0
   13 C13       44.3162    13.6296    26.9744 C.2        1 SUBUNIT  0
   14 C14       45.2249    13.5848    25.8902 C.2        1 SUBUNIT  0
   15 C15       45.6901    12.3584    25.3650 C.2        1 SUBUNIT  0
   16 C16       45.2262    11.1630    25.9435 C.2        1 SUBUNIT  0
   17 C17       44.3286    11.1893    27.0187 C.2        1 SUBUNIT  0
   18 C18       43.8876    12.4106    27.5780 C.2        1 SUBUNIT  0
   19 O19       43.0545    12.4655    28.6218 O.3        1 SUBUNIT  0
   20 C20       42.6110    11.4070    29.3488 C.2        1 SUBUNIT  0
   21 C21       46.6659    12.3141    24.2119 C.3        1 SUBUNIT  0
   22 C22       43.0824    10.0743    29.3721 C.2        1 SUBUNIT  0
   23 S23       42.1784     9.1024    30.4337 S.3        1 SUBUNIT  0
   24 C24       41.1859    10.3821    30.9548 C.2        1 SUBUNIT  0
   25 C25       41.5421    11.5632    30.2625 C.2        1 SUBUNIT  0
   26 C26       40.1404    10.1675    31.9804 C.2        1 SUBUNIT  0
   27 O27       39.2751    11.1003    32.4387 O.3        1 SUBUNIT  0
   28 O28       40.0789     9.0477    32.4385 O.2        1 SUBUNIT  0
   29 C29       39.2748    12.4349    31.9360 C.3        1 SUBUNIT  0
   30 F30       47.7201    11.4952    24.5431 F          1 SUBUNIT  0
   31 F31       46.0734    11.8069    23.0740 F          1 SUBUNIT  0
   32 F32       47.1567    13.5695    23.9231 F          1 SUBUNIT  0
   33 H33       38.1677    17.9714    27.6723 H          1 SUBUNIT  0
   34 H34       39.2078    16.1683    29.0337 H          1 SUBUNIT  0
   35 H35       41.4866    15.3481    28.4932 H          1 SUBUNIT  0
   36 H36       41.9294    19.3800    25.0440 H          1 SUBUNIT  0
   37 H37       41.2400    18.1526    23.9963 H          1 SUBUNIT  0
   38 H38       42.8915    17.8863    24.6912 H          1 SUBUNIT  0
   39 H39       43.7786    14.9969    28.4962 H          1 SUBUNIT  0
   40 H40       45.5742    14.5187    25.4499 H          1 SUBUNIT  0
   41 H41       45.5689    10.2057    25.5508 H          1 SUBUNIT  0
   42 H42       43.9629    10.2495    27.4323 H          1 SUBUNIT  0
   43 H43       43.9240     9.7137    28.7807 H          1 SUBUNIT  0
   44 H44       41.0349    12.5151    30.4200 H          1 SUBUNIT  0
   45 H45       39.1431    12.3178    30.8604 H          1 SUBUNIT  0
   46 H46       40.2961    12.7821    32.0924 H          1 SUBUNIT  0
   47 H47       38.5306    13.0931    32.3844 H          1 SUBUNIT  0
@<TRIPOS>BOND
    1     1     2 2
    2     1     6 1
    3     1     9 1
    4     2     3 1
    5     2    33 1
    6     3     4 2
    7     3    34 1
    8     4     5 1
    9     4    35 1
   10     5     6 2
   11     5     7 1
   12     6     8 1
   13     7    10 2
   14     7    11 2
   15     7    12 1
   16     8    36 1
   17     8    37 1
   18     8    38 1
   19    12    13 1
   20    12    39 1
   21    13    14 2
   22    13    18 1
   23    14    15 1
   24    14    40 1
   25    15    16 2
   26    15    21 1
   27    16    17 1
   28    16    41 1
   29    17    18 2
   30    17    42 1
   31    18    19 1
   32    19    20 1
   33    20    22 2
   34    20    25 1
   35    21    30 1
   36    21    31 1
   37    21    32 1
   38    22    23 1
   39    22    43 1
   40    23    24 1
   41    24    25 2
   42    24    26 1
   43    25    44 1
   44    26    27 1
   45    26    28 2
   46    27    29 1
   47    29    45 1
   48    29    46 1
   49    29    47 1
@<TRIPOS>SUBSTRUCTURE
1   ****   1
@<SCITEGIC>MOL_PROPERTY
AbsoluteEnergy
SciTegic.value.StringValue
56.9736

@<SCITEGIC>MOL_PROPERTY
Clean Energy
SciTegic.value.StringValue
41.1118

@<SCITEGIC>MOL_PROPERTY
ConfNumber
SciTegic.value.StringValue
104

@<SCITEGIC>MOL_PROPERTY
MOL_NUMBER
SciTegic.value.StringValue
1

@<SCITEGIC>MOL_PROPERTY
RelativeEnergy
SciTegic.value.StringValue
10.5559

@<SCITEGIC>MOL_PROPERTY
POSE_NUMBER
SciTegic.value.StringValue
17

@<SCITEGIC>MOL_PROPERTY
LibDockScore
SciTegic.value.StringValue
100.6604

@<SCITEGIC>MOL_PROPERTY
HotSpots
SciTegic.value.StringValue
42.58,8.11,32.74,A,53,26
47.38,11.51,23.94,A,7,31
46.78,13.71,24.14,A,11,32

@<SCITEGIC>ATOM_PROPERTY
Formal Charge
SciTegic.value.StringValue
1 0
2 0
3 0
4 0
5 0
6 0
7 0
8 0
9 0
10 0
11 0
12 0
13 0
14 0
15 0
16 0
17 0
18 0
19 0
20 0
21 0
22 0
23 0
24 0
25 0
26 0
27 0
28 0
29 0
30 0
31 0
32 0
33 0
34 0
35 0
36 0
37 0
38 0
39 0
40 0
41 0
42 0
43 0
44 0
45 0
46 0
47 0

@<SCITEGIC>ATOM_PROPERTY
pdb_tempFactor
SciTegic.value.DoubleValue
1 0
2 0
3 0
4 0
5 0
6 0
7 0
8 0
9 0
10 0
11 0
12 0
13 0
14 0
15 0
16 0
17 0
18 0
19 0
20 0
21 0
22 0
23 0
24 0
25 0
26 0
27 0
28 0
29 0
30 0
31 0
32 0
33 0
34 0
35 0
36 0
37 0
38 0
39 0
40 0
41 0
42 0
43 0
44 0
45 0
46 0
47 0

@<SCITEGIC>ATOM_PROPERTY
pdb_occupancy
SciTegic.value.DoubleValue
1 1
2 1
3 1
4 1
5 1
6 1
7 1
8 1
9 1
10 1
11 1
12 1
13 1
14 1
15 1
16 1
17 1
18 1
19 1
20 1
21 1
22 1
23 1
24 1
25 1
26 1
27 1
28 1
29 1
30 1
31 1
32 1
33 1
34 1
35 1
36 1
37 1
38 1
39 1
40 1
41 1
42 1
43 1
44 1
45 1
46 1
47 1

@<TRIPOS>MOLECULE
5
47  49  1  0  0
SMALL
FORMAL_CHARGES
@<TRIPOS>ATOM
    1 C1        45.6375    12.8735    25.8604 C.2        1 SUBUNIT  0
    2 C2        46.6424    11.9250    26.1189 C.2        1 SUBUNIT  0
    3 C3        46.3698    10.8060    26.9147 C.2        1 SUBUNIT  0
    4 C4        45.0901    10.6262    27.4541 C.2        1 SUBUNIT  0
    5 C5        44.0679    11.5687    27.2130 C.2        1 SUBUNIT  0
    6 C6        44.3414    12.7057    26.4099 C.2        1 SUBUNIT  0
    7 S7        42.4731    11.3366    27.8907 S.o2       1 SUBUNIT  0
    8 C8        43.2804    13.7306    26.1297 C.3        1 SUBUNIT  0
    9 Cl9       46.0312    14.2216    24.8646 Cl         1 SUBUNIT  0
   10 O10       41.9706    12.5896    28.4271 O.2        1 SUBUNIT  0
   11 O11       41.6235    10.7997    26.8408 O.2        1 SUBUNIT  0
   12 N12       42.4763    10.2143    29.0860 N.pl3      1 SUBUNIT  0
   13 C13       43.0449    10.3076    30.3537 C.2        1 SUBUNIT  0
   14 C14       42.7412     9.2846    31.2814 C.2        1 SUBUNIT  0
   15 C15       43.2522     9.2983    32.5945 C.2        1 SUBUNIT  0
   16 C16       44.0743    10.3690    32.9883 C.2        1 SUBUNIT  0
   17 C17       44.3908    11.3875    32.0820 C.2        1 SUBUNIT  0
   18 C18       43.9101    11.3614    30.7534 C.2        1 SUBUNIT  0
   19 O19       44.2481    12.3166    29.8933 O.3        1 SUBUNIT  0
   20 C20       45.4338    12.9638    29.9318 C.2        1 SUBUNIT  0
   21 C21       42.9200     8.1737    33.5416 C.3        1 SUBUNIT  0
   22 C22       45.6762    14.1202    29.1741 C.2        1 SUBUNIT  0
   23 S23       47.2372    14.7377    29.4366 S.3        1 SUBUNIT  0
   24 C24       47.6513    13.4961    30.5191 C.2        1 SUBUNIT  0
   25 C25       46.5829    12.6007    30.6796 C.2        1 SUBUNIT  0
   26 C26       48.9452    13.3877    31.1831 C.2        1 SUBUNIT  0
   27 O27       49.9373    14.1865    30.7636 O.3        1 SUBUNIT  0
   28 O28       49.0616    12.5840    32.0796 O.2        1 SUBUNIT  0
   29 C29       51.2192    13.9792    31.3565 C.3        1 SUBUNIT  0
   30 F30       43.4852     7.0170    33.0584 F          1 SUBUNIT  0
   31 F31       43.3978     8.3955    34.8126 F          1 SUBUNIT  0
   32 F32       41.5552     8.0029    33.6197 F          1 SUBUNIT  0
   33 H33       47.6384    12.0615    25.6977 H          1 SUBUNIT  0
   34 H34       47.1533    10.0750    27.1144 H          1 SUBUNIT  0
   35 H35       44.8814     9.7491    28.0666 H          1 SUBUNIT  0
   36 H36       43.2117    13.7806    25.0430 H          1 SUBUNIT  0
   37 H37       43.7007    14.6770    26.4701 H          1 SUBUNIT  0
   38 H38       42.3208    13.5098    26.5972 H          1 SUBUNIT  0
   39 H39       41.9784     9.2936    28.8638 H          1 SUBUNIT  0
   40 H40       42.0945     8.4634    30.9725 H          1 SUBUNIT  0
   41 H41       44.4670    10.4059    34.0044 H          1 SUBUNIT  0
   42 H42       45.0198    12.2163    32.4070 H          1 SUBUNIT  0
   43 H43       44.9491    14.5690    28.4974 H          1 SUBUNIT  0
   44 H44       46.6312    11.7160    31.3145 H          1 SUBUNIT  0
   45 H45       51.4850    12.9396    31.1647 H          1 SUBUNIT  0
   46 H46       51.0866    14.0997    32.4317 H          1 SUBUNIT  0
   47 H47       51.9745    14.6625    30.9683 H          1 SUBUNIT  0
@<TRIPOS>BOND
    1     1     2 2
    2     1     6 1
    3     1     9 1
    4     2     3 1
    5     2    33 1
    6     3     4 2
    7     3    34 1
    8     4     5 1
    9     4    35 1
   10     5     6 2
   11     5     7 1
   12     6     8 1
   13     7    10 2
   14     7    11 2
   15     7    12 1
   16     8    36 1
   17     8    37 1
   18     8    38 1
   19    12    13 1
   20    12    39 1
   21    13    14 2
   22    13    18 1
   23    14    15 1
   24    14    40 1
   25    15    16 2
   26    15    21 1
   27    16    17 1
   28    16    41 1
   29    17    18 2
   30    17    42 1
   31    18    19 1
   32    19    20 1
   33    20    22 2
   34    20    25 1
   35    21    30 1
   36    21    31 1
   37    21    32 1
   38    22    23 1
   39    22    43 1
   40    23    24 1
   41    24    25 2
   42    24    26 1
   43    25    44 1
   44    26    27 1
   45    26    28 2
   46    27    29 1
   47    29    45 1
   48    29    46 1
   49    29    47 1
@<TRIPOS>SUBSTRUCTURE
1   ****   1
@<SCITEGIC>MOL_PROPERTY
AbsoluteEnergy
SciTegic.value.StringValue
48.2007

@<SCITEGIC>MOL_PROPERTY
Clean Energy
SciTegic.value.StringValue
41.1118

@<SCITEGIC>MOL_PROPERTY
ConfNumber
SciTegic.value.StringValue
10

@<SCITEGIC>MOL_PROPERTY
MOL_NUMBER
SciTegic.value.StringValue
1

@<SCITEGIC>MOL_PROPERTY
RelativeEnergy
SciTegic.value.StringValue
1.78299

@<SCITEGIC>MOL_PROPERTY
POSE_NUMBER
SciTegic.value.StringValue
18

@<SCITEGIC>MOL_PROPERTY
LibDockScore
SciTegic.value.StringValue
99.9699

@<SCITEGIC>MOL_PROPERTY
HotSpots
SciTegic.value.StringValue
47.38,11.51,25.94,A,37,2
42.18,10.51,25.74,P,38,11
42.18,8.31,33.94,A,63,31

@<SCITEGIC>ATOM_PROPERTY
Formal Charge
SciTegic.value.StringValue
1 0
2 0
3 0
4 0
5 0
6 0
7 0
8 0
9 0
10 0
11 0
12 0
13 0
14 0
15 0
16 0
17 0
18 0
19 0
20 0
21 0
22 0
23 0
24 0
25 0
26 0
27 0
28 0
29 0
30 0
31 0
32 0
33 0
34 0
35 0
36 0
37 0
38 0
39 0
40 0
41 0
42 0
43 0
44 0
45 0
46 0
47 0

@<SCITEGIC>ATOM_PROPERTY
pdb_tempFactor
SciTegic.value.DoubleValue
1 0
2 0
3 0
4 0
5 0
6 0
7 0
8 0
9 0
10 0
11 0
12 0
13 0
14 0
15 0
16 0
17 0
18 0
19 0
20 0
21 0
22 0
23 0
24 0
25 0
26 0
27 0
28 0
29 0
30 0
31 0
32 0
33 0
34 0
35 0
36 0
37 0
38 0
39 0
40 0
41 0
42 0
43 0
44 0
45 0
46 0
47 0

@<SCITEGIC>ATOM_PROPERTY
pdb_occupancy
SciTegic.value.DoubleValue
1 1
2 1
3 1
4 1
5 1
6 1
7 1
8 1
9 1
10 1
11 1
12 1
13 1
14 1
15 1
16 1
17 1
18 1
19 1
20 1
21 1
22 1
23 1
24 1
25 1
26 1
27 1
28 1
29 1
30 1
31 1
32 1
33 1
34 1
35 1
36 1
37 1
38 1
39 1
40 1
41 1
42 1
43 1
44 1
45 1
46 1
47 1

@<TRIPOS>MOLECULE
5
47  49  1  0  0
SMALL
FORMAL_CHARGES
@<TRIPOS>ATOM
    1 C1        46.6446    11.9310    26.0533 C.2        1 SUBUNIT  0
    2 C2        46.8696    13.2672    25.6741 C.2        1 SUBUNIT  0
    3 C3        45.8412    14.2111    25.7672 C.2        1 SUBUNIT  0
    4 C4        44.5828    13.8296    26.2440 C.2        1 SUBUNIT  0
    5 C5        44.3403    12.5030    26.6483 C.2        1 SUBUNIT  0
    6 C6        45.3717    11.5306    26.5403 C.2        1 SUBUNIT  0
    7 S7        42.7788    12.1384    27.3313 S.o2       1 SUBUNIT  0
    8 C8        45.1526    10.0948    26.9388 C.3        1 SUBUNIT  0
    9 Cl9       47.9448    10.8117    25.9288 Cl         1 SUBUNIT  0
   10 O10       42.0843    11.1444    26.5303 O.2        1 SUBUNIT  0
   11 O11       42.0120    13.3621    27.4756 O.2        1 SUBUNIT  0
   12 N12       43.1650    11.4792    28.7808 N.pl3      1 SUBUNIT  0
   13 C13       42.3941    11.1066    29.8750 C.2        1 SUBUNIT  0
   14 C14       43.0033    10.1884    30.7632 C.2        1 SUBUNIT  0
   15 C15       42.3501     9.7153    31.9188 C.2        1 SUBUNIT  0
   16 C16       41.0388    10.1529    32.1811 C.2        1 SUBUNIT  0
   17 C17       40.4199    11.0683    31.3163 C.2        1 SUBUNIT  0
   18 C18       41.0835    11.5704    30.1756 C.2        1 SUBUNIT  0
   19 O19       40.4101    12.4570    29.4587 O.3        1 SUBUNIT  0
   20 C20       39.5356    13.3071    30.0399 C.2        1 SUBUNIT  0
   21 C21       43.0858     8.7694    32.8301 C.3        1 SUBUNIT  0
   22 C22       39.0898    14.4758    29.3938 C.2        1 SUBUNIT  0
   23 S23       37.9954    15.3538    30.3484 S.3        1 SUBUNIT  0
   24 C24       38.1205    14.2677    31.6567 C.2        1 SUBUNIT  0
   25 C25       38.9614    13.1867    31.3330 C.2        1 SUBUNIT  0
   26 C26       37.4349    14.4672    32.9317 C.2        1 SUBUNIT  0
   27 O27       37.5194    13.5171    33.8849 O.3        1 SUBUNIT  0
   28 O28       36.8181    15.5002    33.0727 O.2        1 SUBUNIT  0
   29 C29       36.8066    13.7725    35.0959 C.3        1 SUBUNIT  0
   30 F30       44.2002     9.4288    33.2991 F          1 SUBUNIT  0
   31 F31       43.4941     7.6619    32.1207 F          1 SUBUNIT  0
   32 F32       42.3271     8.3468    33.9025 F          1 SUBUNIT  0
   33 H33       47.8503    13.5685    25.3059 H          1 SUBUNIT  0
   34 H34       46.0206    15.2438    25.4682 H          1 SUBUNIT  0
   35 H35       43.7820    14.5667    26.3031 H          1 SUBUNIT  0
   36 H36       45.9128     9.8867    27.6917 H          1 SUBUNIT  0
   37 H37       45.4049     9.5098    26.0544 H          1 SUBUNIT  0
   38 H38       44.1447     9.8886    27.2989 H          1 SUBUNIT  0
   39 H39       44.2123    11.3015    28.9094 H          1 SUBUNIT  0
   40 H40       44.0114     9.8354    30.5462 H          1 SUBUNIT  0
   41 H41       40.5043     9.7811    33.0553 H          1 SUBUNIT  0
   42 H42       39.4036    11.3994    31.5300 H          1 SUBUNIT  0
   43 H43       39.4100    14.7808    28.3975 H          1 SUBUNIT  0
   44 H44       39.1514    12.3478    32.0025 H          1 SUBUNIT  0
   45 H45       35.7623    13.9174    34.8194 H          1 SUBUNIT  0
   46 H46       37.1859    14.7158    35.4889 H          1 SUBUNIT  0
   47 H47       36.9176    12.9663    35.8211 H          1 SUBUNIT  0
@<TRIPOS>BOND
    1     1     2 2
    2     1     6 1
    3     1     9 1
    4     2     3 1
    5     2    33 1
    6     3     4 2
    7     3    34 1
    8     4     5 1
    9     4    35 1
   10     5     6 2
   11     5     7 1
   12     6     8 1
   13     7    10 2
   14     7    11 2
   15     7    12 1
   16     8    36 1
   17     8    37 1
   18     8    38 1
   19    12    13 1
   20    12    39 1
   21    13    14 2
   22    13    18 1
   23    14    15 1
   24    14    40 1
   25    15    16 2
   26    15    21 1
   27    16    17 1
   28    16    41 1
   29    17    18 2
   30    17    42 1
   31    18    19 1
   32    19    20 1
   33    20    22 2
   34    20    25 1
   35    21    30 1
   36    21    31 1
   37    21    32 1
   38    22    23 1
   39    22    43 1
   40    23    24 1
   41    24    25 2
   42    24    26 1
   43    25    44 1
   44    26    27 1
   45    26    28 2
   46    27    29 1
   47    29    45 1
   48    29    46 1
   49    29    47 1
@<TRIPOS>SUBSTRUCTURE
1   ****   1
@<SCITEGIC>MOL_PROPERTY
AbsoluteEnergy
SciTegic.value.StringValue
64.8849

@<SCITEGIC>MOL_PROPERTY
Clean Energy
SciTegic.value.StringValue
41.1118

@<SCITEGIC>MOL_PROPERTY
ConfNumber
SciTegic.value.StringValue
194

@<SCITEGIC>MOL_PROPERTY
MOL_NUMBER
SciTegic.value.StringValue
1

@<SCITEGIC>MOL_PROPERTY
RelativeEnergy
SciTegic.value.StringValue
18.4672

@<SCITEGIC>MOL_PROPERTY
POSE_NUMBER
SciTegic.value.StringValue
19

@<SCITEGIC>MOL_PROPERTY
LibDockScore
SciTegic.value.StringValue
99.9559

@<SCITEGIC>MOL_PROPERTY
HotSpots
SciTegic.value.StringValue
46.78,11.91,25.54,A,30,9
41.98,9.31,27.14,P,62,10
42.98,7.91,34.74,A,66,32

@<SCITEGIC>ATOM_PROPERTY
Formal Charge
SciTegic.value.StringValue
1 0
2 0
3 0
4 0
5 0
6 0
7 0
8 0
9 0
10 0
11 0
12 0
13 0
14 0
15 0
16 0
17 0
18 0
19 0
20 0
21 0
22 0
23 0
24 0
25 0
26 0
27 0
28 0
29 0
30 0
31 0
32 0
33 0
34 0
35 0
36 0
37 0
38 0
39 0
40 0
41 0
42 0
43 0
44 0
45 0
46 0
47 0

@<SCITEGIC>ATOM_PROPERTY
pdb_tempFactor
SciTegic.value.DoubleValue
1 0
2 0
3 0
4 0
5 0
6 0
7 0
8 0
9 0
10 0
11 0
12 0
13 0
14 0
15 0
16 0
17 0
18 0
19 0
20 0
21 0
22 0
23 0
24 0
25 0
26 0
27 0
28 0
29 0
30 0
31 0
32 0
33 0
34 0
35 0
36 0
37 0
38 0
39 0
40 0
41 0
42 0
43 0
44 0
45 0
46 0
47 0

@<SCITEGIC>ATOM_PROPERTY
pdb_occupancy
SciTegic.value.DoubleValue
1 1
2 1
3 1
4 1
5 1
6 1
7 1
8 1
9 1
10 1
11 1
12 1
13 1
14 1
15 1
16 1
17 1
18 1
19 1
20 1
21 1
22 1
23 1
24 1
25 1
26 1
27 1
28 1
29 1
30 1
31 1
32 1
33 1
34 1
35 1
36 1
37 1
38 1
39 1
40 1
41 1
42 1
43 1
44 1
45 1
46 1
47 1

@<TRIPOS>MOLECULE
5
47  49  1  0  0
SMALL
FORMAL_CHARGES
@<TRIPOS>ATOM
    1 C1        46.3186    12.3618    25.6750 C.2        1 SUBUNIT  0
    2 C2        46.5477    13.7439    25.5421 C.2        1 SUBUNIT  0
    3 C3        45.7083    14.6716    26.1727 C.2        1 SUBUNIT  0
    4 C4        44.6295    14.2292    26.9468 C.2        1 SUBUNIT  0
    5 C5        44.3777    12.8543    27.1210 C.2        1 SUBUNIT  0
    6 C6        45.2366    11.9029    26.4864 C.2        1 SUBUNIT  0
    7 S7        42.9880    12.4444    28.1220 S.o2       1 SUBUNIT  0
    8 C8        45.0154    10.4299    26.6551 C.3        1 SUBUNIT  0
    9 Cl9       47.4007    11.3071    24.8045 Cl         1 SUBUNIT  0
   10 O10       42.4062    13.6985    28.5822 O.2        1 SUBUNIT  0
   11 O11       42.0591    11.6424    27.3455 O.2        1 SUBUNIT  0
   12 N12       43.4724    11.5594    29.4258 N.pl3      1 SUBUNIT  0
   13 C13       42.6667    10.9248    30.3802 C.2        1 SUBUNIT  0
   14 C14       43.2788     9.9715    31.2324 C.2        1 SUBUNIT  0
   15 C15       42.5456     9.2639    32.2123 C.2        1 SUBUNIT  0
   16 C16       41.1584     9.4762    32.2985 C.2        1 SUBUNIT  0
   17 C17       40.5346    10.4198    31.4733 C.2        1 SUBUNIT  0
   18 C18       41.2784    11.1869    30.5535 C.2        1 SUBUNIT  0
   19 O19       40.6903    12.1491    29.8588 O.3        1 SUBUNIT  0
   20 C20       39.7754    12.9921    30.3972 C.2        1 SUBUNIT  0
   21 C21       43.2497     8.3045    33.1428 C.3        1 SUBUNIT  0
   22 C22       39.0029    12.8789    31.5803 C.2        1 SUBUNIT  0
   23 S23       38.0875    14.2846    31.8751 S.3        1 SUBUNIT  0
   24 C24       38.7469    15.1011    30.5381 C.2        1 SUBUNIT  0
   25 C25       39.5142    14.2195    29.7648 C.2        1 SUBUNIT  0
   26 C26       38.5384    16.5253    30.2660 C.2        1 SUBUNIT  0
   27 O27       39.1146    17.1501    29.2115 O.3        1 SUBUNIT  0
   28 O28       37.8352    17.1353    31.0404 O.2        1 SUBUNIT  0
   29 C29       40.0769    16.4686    28.3914 C.3        1 SUBUNIT  0
   30 F30       44.2239     8.9939    33.8244 F          1 SUBUNIT  0
   31 F31       42.4064     7.7206    34.0733 F          1 SUBUNIT  0
   32 F32       43.8444     7.3065    32.4080 F          1 SUBUNIT  0
   33 H33       47.3869    14.0963    24.9424 H          1 SUBUNIT  0
   34 H34       45.8957    15.7395    26.0603 H          1 SUBUNIT  0
   35 H35       43.9744    14.9594    27.4219 H          1 SUBUNIT  0
   36 H36       45.9557    10.0429    27.0477 H          1 SUBUNIT  0
   37 H37       44.9038    10.0400    25.6434 H          1 SUBUNIT  0
   38 H38       44.1660    10.1824    27.2918 H          1 SUBUNIT  0
   39 H39       44.5292    11.4574    29.5591 H          1 SUBUNIT  0
   40 H40       44.3466     9.7784    31.1290 H          1 SUBUNIT  0
   41 H41       40.5655     8.9032    33.0114 H          1 SUBUNIT  0
   42 H42       39.4564    10.5636    31.5432 H          1 SUBUNIT  0
   43 H43       38.9956    11.9989    32.2234 H          1 SUBUNIT  0
   44 H44       39.8749    14.4633    28.7655 H          1 SUBUNIT  0
   45 H45       39.5612    15.5735    28.0436 H          1 SUBUNIT  0
   46 H46       40.8514    16.1418    29.0853 H          1 SUBUNIT  0
   47 H47       40.4742    17.0680    27.5723 H          1 SUBUNIT  0
@<TRIPOS>BOND
    1     1     2 2
    2     1     6 1
    3     1     9 1
    4     2     3 1
    5     2    33 1
    6     3     4 2
    7     3    34 1
    8     4     5 1
    9     4    35 1
   10     5     6 2
   11     5     7 1
   12     6     8 1
   13     7    10 2
   14     7    11 2
   15     7    12 1
   16     8    36 1
   17     8    37 1
   18     8    38 1
   19    12    13 1
   20    12    39 1
   21    13    14 2
   22    13    18 1
   23    14    15 1
   24    14    40 1
   25    15    16 2
   26    15    21 1
   27    16    17 1
   28    16    41 1
   29    17    18 2
   30    17    42 1
   31    18    19 1
   32    19    20 1
   33    20    22 2
   34    20    25 1
   35    21    30 1
   36    21    31 1
   37    21    32 1
   38    22    23 1
   39    22    43 1
   40    23    24 1
   41    24    25 2
   42    24    26 1
   43    25    44 1
   44    26    27 1
   45    26    28 2
   46    27    29 1
   47    29    45 1
   48    29    46 1
   49    29    47 1
@<TRIPOS>SUBSTRUCTURE
1   ****   1
@<SCITEGIC>MOL_PROPERTY
AbsoluteEnergy
SciTegic.value.StringValue
63.8337

@<SCITEGIC>MOL_PROPERTY
Clean Energy
SciTegic.value.StringValue
41.1118

@<SCITEGIC>MOL_PROPERTY
ConfNumber
SciTegic.value.StringValue
186

@<SCITEGIC>MOL_PROPERTY
MOL_NUMBER
SciTegic.value.StringValue
1

@<SCITEGIC>MOL_PROPERTY
RelativeEnergy
SciTegic.value.StringValue
17.416

@<SCITEGIC>MOL_PROPERTY
POSE_NUMBER
SciTegic.value.StringValue
20

@<SCITEGIC>MOL_PROPERTY
LibDockScore
SciTegic.value.StringValue
99.5107

@<SCITEGIC>MOL_PROPERTY
HotSpots
SciTegic.value.StringValue
46.58,14.11,25.34,A,26,2
42.18,8.31,33.94,A,63,31
43.18,7.91,32.14,A,52,32

@<SCITEGIC>ATOM_PROPERTY
Formal Charge
SciTegic.value.StringValue
1 0
2 0
3 0
4 0
5 0
6 0
7 0
8 0
9 0
10 0
11 0
12 0
13 0
14 0
15 0
16 0
17 0
18 0
19 0
20 0
21 0
22 0
23 0
24 0
25 0
26 0
27 0
28 0
29 0
30 0
31 0
32 0
33 0
34 0
35 0
36 0
37 0
38 0
39 0
40 0
41 0
42 0
43 0
44 0
45 0
46 0
47 0

@<SCITEGIC>ATOM_PROPERTY
pdb_tempFactor
SciTegic.value.DoubleValue
1 0
2 0
3 0
4 0
5 0
6 0
7 0
8 0
9 0
10 0
11 0
12 0
13 0
14 0
15 0
16 0
17 0
18 0
19 0
20 0
21 0
22 0
23 0
24 0
25 0
26 0
27 0
28 0
29 0
30 0
31 0
32 0
33 0
34 0
35 0
36 0
37 0
38 0
39 0
40 0
41 0
42 0
43 0
44 0
45 0
46 0
47 0

@<SCITEGIC>ATOM_PROPERTY
pdb_occupancy
SciTegic.value.DoubleValue
1 1
2 1
3 1
4 1
5 1
6 1
7 1
8 1
9 1
10 1
11 1
12 1
13 1
14 1
15 1
16 1
17 1
18 1
19 1
20 1
21 1
22 1
23 1
24 1
25 1
26 1
27 1
28 1
29 1
30 1
31 1
32 1
33 1
34 1
35 1
36 1
37 1
38 1
39 1
40 1
41 1
42 1
43 1
44 1
45 1
46 1
47 1

@<TRIPOS>MOLECULE
5
47  49  1  0  0
SMALL
FORMAL_CHARGES
@<TRIPOS>ATOM
    1 C1        42.1753    12.6778    32.5006 C.2        1 SUBUNIT  0
    2 C2        40.9263    13.3093    32.3706 C.2        1 SUBUNIT  0
    3 C3        40.1251    13.0695    31.2469 C.2        1 SUBUNIT  0
    4 C4        40.5774    12.2094    30.2385 C.2        1 SUBUNIT  0
    5 C5        41.8328    11.5842    30.3379 C.2        1 SUBUNIT  0
    6 C6        42.6309    11.7841    31.4952 C.2        1 SUBUNIT  0
    7 S7        42.3352    10.5665    29.0144 S.o2       1 SUBUNIT  0
    8 C8        43.9369    11.0597    31.6497 C.3        1 SUBUNIT  0
    9 Cl9       43.1100    13.0319    33.9019 Cl         1 SUBUNIT  0
   10 O10       41.3619    10.5953    27.9351 O.2        1 SUBUNIT  0
   11 O11       42.5355     9.2256    29.5387 O.2        1 SUBUNIT  0
   12 N12       43.7747    11.0789    28.4258 N.pl3      1 SUBUNIT  0
   13 C13       44.0325    12.0222    27.4346 C.2        1 SUBUNIT  0
   14 C14       45.1280    11.7648    26.5762 C.2        1 SUBUNIT  0
   15 C15       45.4833    12.6496    25.5379 C.2        1 SUBUNIT  0
   16 C16       44.7234    13.8178    25.3604 C.2        1 SUBUNIT  0
   17 C17       43.6399    14.0939    26.2026 C.2        1 SUBUNIT  0
   18 C18       43.2709    13.2071    27.2389 C.2        1 SUBUNIT  0
   19 O19       42.2437    13.4983    28.0331 O.3        1 SUBUNIT  0
   20 C20       41.4309    14.5602    27.8301 C.2        1 SUBUNIT  0
   21 C21       46.6481    12.3747    24.6218 C.3        1 SUBUNIT  0
   22 C22       40.3731    14.8766    28.6989 C.2        1 SUBUNIT  0
   23 S23       39.5159    16.2519    28.1941 S.3        1 SUBUNIT  0
   24 C24       40.4944    16.4775    26.8257 C.2        1 SUBUNIT  0
   25 C25       41.4853    15.4820    26.7516 C.2        1 SUBUNIT  0
   26 C26       40.3076    17.5640    25.8715 C.2        1 SUBUNIT  0
   27 O27       39.2214    18.3379    26.0145 O.3        1 SUBUNIT  0
   28 O28       41.1345    17.7186    25.0006 O.2        1 SUBUNIT  0
   29 C29       39.0012    19.3262    25.0081 C.3        1 SUBUNIT  0
   30 F30       47.2855    13.5534    24.3205 F          1 SUBUNIT  0
   31 F31       46.1799    11.8135    23.4595 F          1 SUBUNIT  0
   32 F32       47.5685    11.5190    25.1794 F          1 SUBUNIT  0
   33 H33       40.5793    13.9894    33.1485 H          1 SUBUNIT  0
   34 H34       39.1515    13.5514    31.1575 H          1 SUBUNIT  0
   35 H35       39.9495    12.0227    29.3673 H          1 SUBUNIT  0
   36 H36       43.8474    10.5274    32.5967 H          1 SUBUNIT  0
   37 H37       44.6746    11.8484    31.7974 H          1 SUBUNIT  0
   38 H38       44.1857    10.4006    30.8180 H          1 SUBUNIT  0
   39 H39       44.6387    10.6251    28.8645 H          1 SUBUNIT  0
   40 H40       45.7134    10.8570    26.7221 H          1 SUBUNIT  0
   41 H41       44.9792    14.5138    24.5615 H          1 SUBUNIT  0
   42 H42       43.0696    15.0112    26.0561 H          1 SUBUNIT  0
   43 H43       40.1307    14.3045    29.5945 H          1 SUBUNIT  0
   44 H44       42.2198    15.4241    25.9483 H          1 SUBUNIT  0
   45 H45       38.9446    18.7937    24.0587 H          1 SUBUNIT  0
   46 H46       39.8929    19.9527    24.9894 H          1 SUBUNIT  0
   47 H47       38.1025    19.9155    25.1899 H          1 SUBUNIT  0
@<TRIPOS>BOND
    1     1     2 2
    2     1     6 1
    3     1     9 1
    4     2     3 1
    5     2    33 1
    6     3     4 2
    7     3    34 1
    8     4     5 1
    9     4    35 1
   10     5     6 2
   11     5     7 1
   12     6     8 1
   13     7    10 2
   14     7    11 2
   15     7    12 1
   16     8    36 1
   17     8    37 1
   18     8    38 1
   19    12    13 1
   20    12    39 1
   21    13    14 2
   22    13    18 1
   23    14    15 1
   24    14    40 1
   25    15    16 2
   26    15    21 1
   27    16    17 1
   28    16    41 1
   29    17    18 2
   30    17    42 1
   31    18    19 1
   32    19    20 1
   33    20    22 2
   34    20    25 1
   35    21    30 1
   36    21    31 1
   37    21    32 1
   38    22    23 1
   39    22    43 1
   40    23    24 1
   41    24    25 2
   42    24    26 1
   43    25    44 1
   44    26    27 1
   45    26    28 2
   46    27    29 1
   47    29    45 1
   48    29    46 1
   49    29    47 1
@<TRIPOS>SUBSTRUCTURE
1   ****   1
@<SCITEGIC>MOL_PROPERTY
AbsoluteEnergy
SciTegic.value.StringValue
48.6732

@<SCITEGIC>MOL_PROPERTY
Clean Energy
SciTegic.value.StringValue
41.1118

@<SCITEGIC>MOL_PROPERTY
ConfNumber
SciTegic.value.StringValue
13

@<SCITEGIC>MOL_PROPERTY
MOL_NUMBER
SciTegic.value.StringValue
1

@<SCITEGIC>MOL_PROPERTY
RelativeEnergy
SciTegic.value.StringValue
2.25549

@<SCITEGIC>MOL_PROPERTY
POSE_NUMBER
SciTegic.value.StringValue
21

@<SCITEGIC>MOL_PROPERTY
LibDockScore
SciTegic.value.StringValue
97.9797

@<SCITEGIC>MOL_PROPERTY
HotSpots
SciTegic.value.StringValue
40.78,9.51,27.34,P,63,11
46.78,13.71,24.14,A,11,31
47.38,11.51,24.74,A,15,32

@<SCITEGIC>ATOM_PROPERTY
Formal Charge
SciTegic.value.StringValue
1 0
2 0
3 0
4 0
5 0
6 0
7 0
8 0
9 0
10 0
11 0
12 0
13 0
14 0
15 0
16 0
17 0
18 0
19 0
20 0
21 0
22 0
23 0
24 0
25 0
26 0
27 0
28 0
29 0
30 0
31 0
32 0
33 0
34 0
35 0
36 0
37 0
38 0
39 0
40 0
41 0
42 0
43 0
44 0
45 0
46 0
47 0

@<SCITEGIC>ATOM_PROPERTY
pdb_tempFactor
SciTegic.value.DoubleValue
1 0
2 0
3 0
4 0
5 0
6 0
7 0
8 0
9 0
10 0
11 0
12 0
13 0
14 0
15 0
16 0
17 0
18 0
19 0
20 0
21 0
22 0
23 0
24 0
25 0
26 0
27 0
28 0
29 0
30 0
31 0
32 0
33 0
34 0
35 0
36 0
37 0
38 0
39 0
40 0
41 0
42 0
43 0
44 0
45 0
46 0
47 0

@<SCITEGIC>ATOM_PROPERTY
pdb_occupancy
SciTegic.value.DoubleValue
1 1
2 1
3 1
4 1
5 1
6 1
7 1
8 1
9 1
10 1
11 1
12 1
13 1
14 1
15 1
16 1
17 1
18 1
19 1
20 1
21 1
22 1
23 1
24 1
25 1
26 1
27 1
28 1
29 1
30 1
31 1
32 1
33 1
34 1
35 1
36 1
37 1
38 1
39 1
40 1
41 1
42 1
43 1
44 1
45 1
46 1
47 1

@<TRIPOS>MOLECULE
5
47  49  1  0  0
SMALL
FORMAL_CHARGES
@<TRIPOS>ATOM
    1 C1        47.2660    11.9489    25.3674 C.2        1 SUBUNIT  0
    2 C2        47.3043    12.1859    23.9829 C.2        1 SUBUNIT  0
    3 C3        46.6503    13.2967    23.4368 C.2        1 SUBUNIT  0
    4 C4        45.9498    14.1776    24.2731 C.2        1 SUBUNIT  0
    5 C5        45.8962    13.9821    25.6661 C.2        1 SUBUNIT  0
    6 C6        46.5812    12.8624    26.2318 C.2        1 SUBUNIT  0
    7 S7        44.9788    15.1762    26.5960 S.o2       1 SUBUNIT  0
    8 C8        46.5808    12.6440    27.7173 C.3        1 SUBUNIT  0
    9 Cl9       48.0754    10.5194    25.9267 Cl         1 SUBUNIT  0
   10 O10       45.3352    15.2140    28.0054 O.2        1 SUBUNIT  0
   11 O11       45.1304    16.4759    25.9614 O.2        1 SUBUNIT  0
   12 N12       43.3616    14.8297    26.5456 N.pl3      1 SUBUNIT  0
   13 C13       42.8180    13.6437    27.0181 C.2        1 SUBUNIT  0
   14 C14       43.5837    12.4546    26.9095 C.2        1 SUBUNIT  0
   15 C15       43.0729    11.1931    27.2524 C.2        1 SUBUNIT  0
   16 C16       41.7709    11.1326    27.8108 C.2        1 SUBUNIT  0
   17 C17       41.0110    12.3124    27.9855 C.2        1 SUBUNIT  0
   18 C18       41.5133    13.5747    27.5857 C.2        1 SUBUNIT  0
   19 O19       40.7177    14.6306    27.7324 O.3        1 SUBUNIT  0
   20 C20       39.7907    14.7121    28.7183 C.2        1 SUBUNIT  0
   21 C21       43.9439     9.9622    27.0163 C.3        1 SUBUNIT  0
   22 C22       38.5587    15.3869    28.5680 C.2        1 SUBUNIT  0
   23 S23       37.5827    15.2886    29.9650 S.3        1 SUBUNIT  0
   24 C24       38.7612    14.4200    30.8316 C.2        1 SUBUNIT  0
   25 C25       39.8921    14.1584    30.0206 C.2        1 SUBUNIT  0
   26 C26       38.6100    14.0097    32.2340 C.2        1 SUBUNIT  0
   27 O27       39.7292    13.6772    32.9120 O.3        1 SUBUNIT  0
   28 O28       37.4924    13.9920    32.7190 O.2        1 SUBUNIT  0
   29 C29       39.6846    13.8136    34.3392 C.3        1 SUBUNIT  0
   30 F30       44.3879     9.9178    25.6994 F          1 SUBUNIT  0
   31 F31       43.2804     8.7820    27.2817 F          1 SUBUNIT  0
   32 F32       45.0594    10.0605    27.8394 F          1 SUBUNIT  0
   33 H33       47.8462    11.5011    23.3306 H          1 SUBUNIT  0
   34 H34       46.6856    13.4767    22.3623 H          1 SUBUNIT  0
   35 H35       45.4353    15.0328    23.8348 H          1 SUBUNIT  0
   36 H36       47.6345    12.6010    27.9929 H          1 SUBUNIT  0
   37 H37       46.1754    11.6411    27.8514 H          1 SUBUNIT  0
   38 H38       46.0302    13.3980    28.2798 H          1 SUBUNIT  0
   39 H39       42.7000    15.5588    26.1265 H          1 SUBUNIT  0
   40 H40       44.6088    12.5232    26.5455 H          1 SUBUNIT  0
   41 H41       41.3531    10.1705    28.1073 H          1 SUBUNIT  0
   42 H42       40.0205    12.2490    28.4361 H          1 SUBUNIT  0
   43 H43       38.2638    15.9125    27.6598 H          1 SUBUNIT  0
   44 H44       40.7554    13.5879    30.3631 H          1 SUBUNIT  0
   45 H45       38.8552    13.1952    34.6825 H          1 SUBUNIT  0
   46 H46       39.4333    14.8547    34.5419 H          1 SUBUNIT  0
   47 H47       40.6216    13.5276    34.8171 H          1 SUBUNIT  0
@<TRIPOS>BOND
    1     1     2 2
    2     1     6 1
    3     1     9 1
    4     2     3 1
    5     2    33 1
    6     3     4 2
    7     3    34 1
    8     4     5 1
    9     4    35 1
   10     5     6 2
   11     5     7 1
   12     6     8 1
   13     7    10 2
   14     7    11 2
   15     7    12 1
   16     8    36 1
   17     8    37 1
   18     8    38 1
   19    12    13 1
   20    12    39 1
   21    13    14 2
   22    13    18 1
   23    14    15 1
   24    14    40 1
   25    15    16 2
   26    15    21 1
   27    16    17 1
   28    16    41 1
   29    17    18 2
   30    17    42 1
   31    18    19 1
   32    19    20 1
   33    20    22 2
   34    20    25 1
   35    21    30 1
   36    21    31 1
   37    21    32 1
   38    22    23 1
   39    22    43 1
   40    23    24 1
   41    24    25 2
   42    24    26 1
   43    25    44 1
   44    26    27 1
   45    26    28 2
   46    27    29 1
   47    29    45 1
   48    29    46 1
   49    29    47 1
@<TRIPOS>SUBSTRUCTURE
1   ****   1
@<SCITEGIC>MOL_PROPERTY
AbsoluteEnergy
SciTegic.value.StringValue
56.8642

@<SCITEGIC>MOL_PROPERTY
Clean Energy
SciTegic.value.StringValue
41.1118

@<SCITEGIC>MOL_PROPERTY
ConfNumber
SciTegic.value.StringValue
101

@<SCITEGIC>MOL_PROPERTY
MOL_NUMBER
SciTegic.value.StringValue
1

@<SCITEGIC>MOL_PROPERTY
RelativeEnergy
SciTegic.value.StringValue
10.4465

@<SCITEGIC>MOL_PROPERTY
POSE_NUMBER
SciTegic.value.StringValue
22

@<SCITEGIC>MOL_PROPERTY
LibDockScore
SciTegic.value.StringValue
97.7107

@<SCITEGIC>MOL_PROPERTY
HotSpots
SciTegic.value.StringValue
46.18,13.11,23.74,A,4,3
41.58,9.51,26.94,A,48,16
42.98,7.31,26.14,A,39,31

@<SCITEGIC>ATOM_PROPERTY
Formal Charge
SciTegic.value.StringValue
1 0
2 0
3 0
4 0
5 0
6 0
7 0
8 0
9 0
10 0
11 0
12 0
13 0
14 0
15 0
16 0
17 0
18 0
19 0
20 0
21 0
22 0
23 0
24 0
25 0
26 0
27 0
28 0
29 0
30 0
31 0
32 0
33 0
34 0
35 0
36 0
37 0
38 0
39 0
40 0
41 0
42 0
43 0
44 0
45 0
46 0
47 0

@<SCITEGIC>ATOM_PROPERTY
pdb_tempFactor
SciTegic.value.DoubleValue
1 0
2 0
3 0
4 0
5 0
6 0
7 0
8 0
9 0
10 0
11 0
12 0
13 0
14 0
15 0
16 0
17 0
18 0
19 0
20 0
21 0
22 0
23 0
24 0
25 0
26 0
27 0
28 0
29 0
30 0
31 0
32 0
33 0
34 0
35 0
36 0
37 0
38 0
39 0
40 0
41 0
42 0
43 0
44 0
45 0
46 0
47 0

@<SCITEGIC>ATOM_PROPERTY
pdb_occupancy
SciTegic.value.DoubleValue
1 1
2 1
3 1
4 1
5 1
6 1
7 1
8 1
9 1
10 1
11 1
12 1
13 1
14 1
15 1
16 1
17 1
18 1
19 1
20 1
21 1
22 1
23 1
24 1
25 1
26 1
27 1
28 1
29 1
30 1
31 1
32 1
33 1
34 1
35 1
36 1
37 1
38 1
39 1
40 1
41 1
42 1
43 1
44 1
45 1
46 1
47 1

@<TRIPOS>MOLECULE
5
47  49  1  0  0
SMALL
FORMAL_CHARGES
@<TRIPOS>ATOM
    1 C1        45.6136    14.1113    25.8915 C.2        1 SUBUNIT  0
    2 C2        46.1784    13.5194    24.7469 C.2        1 SUBUNIT  0
    3 C3        46.2840    12.1269    24.6457 C.2        1 SUBUNIT  0
    4 C4        45.8359    11.3134    25.6946 C.2        1 SUBUNIT  0
    5 C5        45.2761    11.8833    26.8533 C.2        1 SUBUNIT  0
    6 C6        45.1397    13.2935    26.9531 C.2        1 SUBUNIT  0
    7 S7        44.7425    10.8106    28.1214 S.o2       1 SUBUNIT  0
    8 C8        44.5012    13.8927    28.1730 C.3        1 SUBUNIT  0
    9 Cl9       45.5335    15.8334    25.9331 Cl         1 SUBUNIT  0
   10 O10       45.4937    11.0625    29.3395 O.2        1 SUBUNIT  0
   11 O11       44.8423     9.4345    27.6622 O.2        1 SUBUNIT  0
   12 N12       43.1696    11.1443    28.4058 N.pl3      1 SUBUNIT  0
   13 C13       42.4949    10.8120    29.5722 C.2        1 SUBUNIT  0
   14 C14       43.0094     9.8422    30.4626 C.2        1 SUBUNIT  0
   15 C15       42.3264     9.5047    31.6521 C.2        1 SUBUNIT  0
   16 C16       41.0896    10.1225    31.9245 C.2        1 SUBUNIT  0
   17 C17       40.5715    11.0861    31.0508 C.2        1 SUBUNIT  0
   18 C18       41.2779    11.4600    29.8901 C.2        1 SUBUNIT  0
   19 O19       40.8064    12.4271    29.1119 O.3        1 SUBUNIT  0
   20 C20       39.8941    13.3104    29.5732 C.2        1 SUBUNIT  0
   21 C21       42.9263     8.5013    32.6017 C.3        1 SUBUNIT  0
   22 C22       39.4700    14.4240    28.8311 C.2        1 SUBUNIT  0
   23 S23       38.3395    15.3645    29.6825 S.3        1 SUBUNIT  0
   24 C24       38.3664    14.3425    31.0401 C.2        1 SUBUNIT  0
   25 C25       39.2548    13.2761    30.8397 C.2        1 SUBUNIT  0
   26 C26       37.5772    14.5470    32.2485 C.2        1 SUBUNIT  0
   27 O27       37.5188    13.5455    33.1415 O.3        1 SUBUNIT  0
   28 O28       37.0133    15.6102    32.3869 O.2        1 SUBUNIT  0
   29 C29       36.6888    13.7592    34.2838 C.3        1 SUBUNIT  0
   30 F30       43.0692     7.2991    31.9556 F          1 SUBUNIT  0
   31 F31       42.1521     8.3067    33.7245 F          1 SUBUNIT  0
   32 F32       44.1632     8.9431    33.0068 F          1 SUBUNIT  0
   33 H33       46.5365    14.1496    23.9328 H          1 SUBUNIT  0
   34 H34       46.7145    11.6761    23.7515 H          1 SUBUNIT  0
   35 H35       45.9216    10.2299    25.6126 H          1 SUBUNIT  0
   36 H36       43.6802    14.4938    27.7822 H          1 SUBUNIT  0
   37 H37       45.2471    14.5895    28.5553 H          1 SUBUNIT  0
   38 H38       44.1776    13.1666    28.9187 H          1 SUBUNIT  0
   39 H39       42.6218    11.6538    27.6408 H          1 SUBUNIT  0
   40 H40       43.9506     9.3456    30.2270 H          1 SUBUNIT  0
   41 H41       40.5329     9.8486    32.8207 H          1 SUBUNIT  0
   42 H42       39.6111    11.5523    31.2708 H          1 SUBUNIT  0
   43 H43       39.8241    14.6578    27.8271 H          1 SUBUNIT  0
   44 H44       39.4361    12.4989    31.5822 H          1 SUBUNIT  0
   45 H45       35.6877    13.9675    33.9064 H          1 SUBUNIT  0
   46 H46       37.0587    14.6603    34.7730 H          1 SUBUNIT  0
   47 H47       36.6890    12.9077    34.9642 H          1 SUBUNIT  0
@<TRIPOS>BOND
    1     1     2 2
    2     1     6 1
    3     1     9 1
    4     2     3 1
    5     2    33 1
    6     3     4 2
    7     3    34 1
    8     4     5 1
    9     4    35 1
   10     5     6 2
   11     5     7 1
   12     6     8 1
   13     7    10 2
   14     7    11 2
   15     7    12 1
   16     8    36 1
   17     8    37 1
   18     8    38 1
   19    12    13 1
   20    12    39 1
   21    13    14 2
   22    13    18 1
   23    14    15 1
   24    14    40 1
   25    15    16 2
   26    15    21 1
   27    16    17 1
   28    16    41 1
   29    17    18 2
   30    17    42 1
   31    18    19 1
   32    19    20 1
   33    20    22 2
   34    20    25 1
   35    21    30 1
   36    21    31 1
   37    21    32 1
   38    22    23 1
   39    22    43 1
   40    23    24 1
   41    24    25 2
   42    24    26 1
   43    25    44 1
   44    26    27 1
   45    26    28 2
   46    27    29 1
   47    29    45 1
   48    29    46 1
   49    29    47 1
@<TRIPOS>SUBSTRUCTURE
1   ****   1
@<SCITEGIC>MOL_PROPERTY
AbsoluteEnergy
SciTegic.value.StringValue
48.2528

@<SCITEGIC>MOL_PROPERTY
Clean Energy
SciTegic.value.StringValue
41.1118

@<SCITEGIC>MOL_PROPERTY
ConfNumber
SciTegic.value.StringValue
11

@<SCITEGIC>MOL_PROPERTY
MOL_NUMBER
SciTegic.value.StringValue
1

@<SCITEGIC>MOL_PROPERTY
RelativeEnergy
SciTegic.value.StringValue
1.83514

@<SCITEGIC>MOL_PROPERTY
POSE_NUMBER
SciTegic.value.StringValue
23

@<SCITEGIC>MOL_PROPERTY
LibDockScore
SciTegic.value.StringValue
97.0149

@<SCITEGIC>MOL_PROPERTY
HotSpots
SciTegic.value.StringValue
45.58,11.31,25.74,A,34,4
43.18,7.91,32.14,A,52,30
42.18,8.31,33.94,A,63,31

@<SCITEGIC>ATOM_PROPERTY
Formal Charge
SciTegic.value.StringValue
1 0
2 0
3 0
4 0
5 0
6 0
7 0
8 0
9 0
10 0
11 0
12 0
13 0
14 0
15 0
16 0
17 0
18 0
19 0
20 0
21 0
22 0
23 0
24 0
25 0
26 0
27 0
28 0
29 0
30 0
31 0
32 0
33 0
34 0
35 0
36 0
37 0
38 0
39 0
40 0
41 0
42 0
43 0
44 0
45 0
46 0
47 0

@<SCITEGIC>ATOM_PROPERTY
pdb_tempFactor
SciTegic.value.DoubleValue
1 0
2 0
3 0
4 0
5 0
6 0
7 0
8 0
9 0
10 0
11 0
12 0
13 0
14 0
15 0
16 0
17 0
18 0
19 0
20 0
21 0
22 0
23 0
24 0
25 0
26 0
27 0
28 0
29 0
30 0
31 0
32 0
33 0
34 0
35 0
36 0
37 0
38 0
39 0
40 0
41 0
42 0
43 0
44 0
45 0
46 0
47 0

@<SCITEGIC>ATOM_PROPERTY
pdb_occupancy
SciTegic.value.DoubleValue
1 1
2 1
3 1
4 1
5 1
6 1
7 1
8 1
9 1
10 1
11 1
12 1
13 1
14 1
15 1
16 1
17 1
18 1
19 1
20 1
21 1
22 1
23 1
24 1
25 1
26 1
27 1
28 1
29 1
30 1
31 1
32 1
33 1
34 1
35 1
36 1
37 1
38 1
39 1
40 1
41 1
42 1
43 1
44 1
45 1
46 1
47 1

@<TRIPOS>MOLECULE
5
47  49  1  0  0
SMALL
FORMAL_CHARGES
@<TRIPOS>ATOM
    1 C1        46.2393    12.6906    25.2903 C.2        1 SUBUNIT  0
    2 C2        45.8493    13.9965    24.9452 C.2        1 SUBUNIT  0
    3 C3        45.1801    14.8039    25.8733 C.2        1 SUBUNIT  0
    4 C4        44.8955    14.3109    27.1543 C.2        1 SUBUNIT  0
    5 C5        45.2799    13.0081    27.5208 C.2        1 SUBUNIT  0
    6 C6        45.9630    12.1831    26.5859 C.2        1 SUBUNIT  0
    7 S7        44.8672    12.4533    29.1243 S.o2       1 SUBUNIT  0
    8 C8        46.3923    10.7891    26.9428 C.3        1 SUBUNIT  0
    9 Cl9       47.0463    11.7455    24.0991 Cl         1 SUBUNIT  0
   10 O10       44.1248    13.4781    29.8382 O.2        1 SUBUNIT  0
   11 O11       46.0747    12.0480    29.8233 O.2        1 SUBUNIT  0
   12 N12       43.8979    11.1473    28.9696 N.pl3      1 SUBUNIT  0
   13 C13       43.1583    10.9400    27.8269 C.2        1 SUBUNIT  0
   14 C14       43.2742     9.6983    27.1722 C.2        1 SUBUNIT  0
   15 C15       42.5955     9.4510    25.9632 C.2        1 SUBUNIT  0
   16 C16       41.7536    10.4548    25.4418 C.2        1 SUBUNIT  0
   17 C17       41.6089    11.6824    26.1084 C.2        1 SUBUNIT  0
   18 C18       42.3147    11.9478    27.3033 C.2        1 SUBUNIT  0
   19 O19       42.1892    13.0935    27.9701 O.3        1 SUBUNIT  0
   20 C20       41.7265    14.2440    27.4323 C.2        1 SUBUNIT  0
   21 C21       42.7931     8.1315    25.2651 C.3        1 SUBUNIT  0
   22 C22       41.8570    14.6889    26.1019 C.2        1 SUBUNIT  0
   23 S23       41.1131    16.1964    25.8694 S.3        1 SUBUNIT  0
   24 C24       40.6173    16.3361    27.4926 C.2        1 SUBUNIT  0
   25 C25       41.0374    15.1995    28.2113 C.2        1 SUBUNIT  0
   26 C26       39.8650    17.4514    28.0967 C.2        1 SUBUNIT  0
   27 O27       39.4821    18.5611    27.4334 O.3        1 SUBUNIT  0
   28 O28       39.5808    17.3395    29.2670 O.2        1 SUBUNIT  0
   29 C29       39.7723    18.7168    26.0466 C.3        1 SUBUNIT  0
   30 F30       41.9247     7.2028    25.7877 F          1 SUBUNIT  0
   31 F31       44.0823     7.6980    25.4733 F          1 SUBUNIT  0
   32 F32       42.5773     8.2137    23.9084 F          1 SUBUNIT  0
   33 H33       46.0690    14.3826    23.9498 H          1 SUBUNIT  0
   34 H34       44.8806    15.8156    25.5996 H          1 SUBUNIT  0
   35 H35       44.3720    14.9421    27.8724 H          1 SUBUNIT  0
   36 H36       47.4674    10.7675    26.7647 H          1 SUBUNIT  0
   37 H37       45.9286    10.1474    26.1936 H          1 SUBUNIT  0
   38 H38       46.1332    10.4953    27.9600 H          1 SUBUNIT  0
   39 H39       43.8367    10.4405    29.7706 H          1 SUBUNIT  0
   40 H40       43.8981     8.9176    27.6075 H          1 SUBUNIT  0
   41 H41       41.2106    10.2765    24.5137 H          1 SUBUNIT  0
   42 H42       40.9426    12.4413    25.6981 H          1 SUBUNIT  0
   43 H43       42.3723    14.1333    25.3184 H          1 SUBUNIT  0
   44 H44       40.8470    15.0688    29.2766 H          1 SUBUNIT  0
   45 H45       39.3315    17.8410    25.5705 H          1 SUBUNIT  0
   46 H46       40.8546    18.6085    25.9754 H          1 SUBUNIT  0
   47 H47       39.4159    19.6519    25.6147 H          1 SUBUNIT  0
@<TRIPOS>BOND
    1     1     2 2
    2     1     6 1
    3     1     9 1
    4     2     3 1
    5     2    33 1
    6     3     4 2
    7     3    34 1
    8     4     5 1
    9     4    35 1
   10     5     6 2
   11     5     7 1
   12     6     8 1
   13     7    10 2
   14     7    11 2
   15     7    12 1
   16     8    36 1
   17     8    37 1
   18     8    38 1
   19    12    13 1
   20    12    39 1
   21    13    14 2
   22    13    18 1
   23    14    15 1
   24    14    40 1
   25    15    16 2
   26    15    21 1
   27    16    17 1
   28    16    41 1
   29    17    18 2
   30    17    42 1
   31    18    19 1
   32    19    20 1
   33    20    22 2
   34    20    25 1
   35    21    30 1
   36    21    31 1
   37    21    32 1
   38    22    23 1
   39    22    43 1
   40    23    24 1
   41    24    25 2
   42    24    26 1
   43    25    44 1
   44    26    27 1
   45    26    28 2
   46    27    29 1
   47    29    45 1
   48    29    46 1
   49    29    47 1
@<TRIPOS>SUBSTRUCTURE
1   ****   1
@<SCITEGIC>MOL_PROPERTY
AbsoluteEnergy
SciTegic.value.StringValue
56.7437

@<SCITEGIC>MOL_PROPERTY
Clean Energy
SciTegic.value.StringValue
41.1118

@<SCITEGIC>MOL_PROPERTY
ConfNumber
SciTegic.value.StringValue
97

@<SCITEGIC>MOL_PROPERTY
MOL_NUMBER
SciTegic.value.StringValue
1

@<SCITEGIC>MOL_PROPERTY
RelativeEnergy
SciTegic.value.StringValue
10.326

@<SCITEGIC>MOL_PROPERTY
POSE_NUMBER
SciTegic.value.StringValue
24

@<SCITEGIC>MOL_PROPERTY
LibDockScore
SciTegic.value.StringValue
96.2542

@<SCITEGIC>MOL_PROPERTY
HotSpots
SciTegic.value.StringValue
47.18,12.91,24.74,A,16,2
42.98,7.31,26.14,A,39,30
42.58,8.51,24.14,A,9,32

@<SCITEGIC>ATOM_PROPERTY
Formal Charge
SciTegic.value.StringValue
1 0
2 0
3 0
4 0
5 0
6 0
7 0
8 0
9 0
10 0
11 0
12 0
13 0
14 0
15 0
16 0
17 0
18 0
19 0
20 0
21 0
22 0
23 0
24 0
25 0
26 0
27 0
28 0
29 0
30 0
31 0
32 0
33 0
34 0
35 0
36 0
37 0
38 0
39 0
40 0
41 0
42 0
43 0
44 0
45 0
46 0
47 0

@<SCITEGIC>ATOM_PROPERTY
pdb_tempFactor
SciTegic.value.DoubleValue
1 0
2 0
3 0
4 0
5 0
6 0
7 0
8 0
9 0
10 0
11 0
12 0
13 0
14 0
15 0
16 0
17 0
18 0
19 0
20 0
21 0
22 0
23 0
24 0
25 0
26 0
27 0
28 0
29 0
30 0
31 0
32 0
33 0
34 0
35 0
36 0
37 0
38 0
39 0
40 0
41 0
42 0
43 0
44 0
45 0
46 0
47 0

@<SCITEGIC>ATOM_PROPERTY
pdb_occupancy
SciTegic.value.DoubleValue
1 1
2 1
3 1
4 1
5 1
6 1
7 1
8 1
9 1
10 1
11 1
12 1
13 1
14 1
15 1
16 1
17 1
18 1
19 1
20 1
21 1
22 1
23 1
24 1
25 1
26 1
27 1
28 1
29 1
30 1
31 1
32 1
33 1
34 1
35 1
36 1
37 1
38 1
39 1
40 1
41 1
42 1
43 1
44 1
45 1
46 1
47 1

@<TRIPOS>MOLECULE
5
47  49  1  0  0
SMALL
FORMAL_CHARGES
@<TRIPOS>ATOM
    1 C1        46.0578    11.8438    25.0819 C.2        1 SUBUNIT  0
    2 C2        45.5934    10.6329    25.6298 C.2        1 SUBUNIT  0
    3 C3        45.1557    10.5745    26.9599 C.2        1 SUBUNIT  0
    4 C4        45.1785    11.7288    27.7510 C.2        1 SUBUNIT  0
    5 C5        45.6311    12.9533    27.2258 C.2        1 SUBUNIT  0
    6 C6        46.0847    13.0192    25.8797 C.2        1 SUBUNIT  0
    7 S7        45.6345    14.3442    28.2800 S.o2       1 SUBUNIT  0
    8 C8        46.5820    14.3220    25.3191 C.3        1 SUBUNIT  0
    9 Cl9       46.5774    11.8208    23.4377 Cl         1 SUBUNIT  0
   10 O10       46.9958    14.8474    28.3440 O.2        1 SUBUNIT  0
   11 O11       45.1284    14.0059    29.5996 O.2        1 SUBUNIT  0
   12 N12       44.7178    15.5322    27.6202 N.pl3      1 SUBUNIT  0
   13 C13       43.3368    15.6107    27.4331 C.2        1 SUBUNIT  0
   14 C14       42.8459    16.8115    26.8659 C.2        1 SUBUNIT  0
   15 C15       41.4723    17.0158    26.6229 C.2        1 SUBUNIT  0
   16 C16       40.5721    15.9915    26.9645 C.2        1 SUBUNIT  0
   17 C17       41.0360    14.7933    27.5203 C.2        1 SUBUNIT  0
   18 C18       42.4111    14.5827    27.7702 C.2        1 SUBUNIT  0
   19 O19       42.8316    13.4294    28.2804 O.3        1 SUBUNIT  0
   20 C20       42.1596    12.7292    29.2268 C.2        1 SUBUNIT  0
   21 C21       40.9589    18.2986    26.0154 C.3        1 SUBUNIT  0
   22 C22       40.9356    13.0584    29.8479 C.2        1 SUBUNIT  0
   23 S23       40.4727    11.8895    30.9937 S.3        1 SUBUNIT  0
   24 C24       41.8554    10.9269    30.7410 C.2        1 SUBUNIT  0
   25 C25       42.6657    11.5191    29.7498 C.2        1 SUBUNIT  0
   26 C26       42.1992     9.6636    31.4247 C.2        1 SUBUNIT  0
   27 O27       41.3872     9.0013    32.2778 O.3        1 SUBUNIT  0
   28 O28       43.2983     9.2244    31.1767 O.2        1 SUBUNIT  0
   29 C29       40.0265     9.3982    32.4295 C.3        1 SUBUNIT  0
   30 F30       41.9719    19.1178    25.5655 F          1 SUBUNIT  0
   31 F31       40.2326    18.9763    26.9627 F          1 SUBUNIT  0
   32 F32       40.1373    18.0228    24.9465 F          1 SUBUNIT  0
   33 H33       45.5741     9.7334    25.0144 H          1 SUBUNIT  0
   34 H34       44.7986     9.6329    27.3770 H          1 SUBUNIT  0
   35 H35       44.8416    11.6787    28.7864 H          1 SUBUNIT  0
   36 H36       45.9648    14.4945    24.4374 H          1 SUBUNIT  0
   37 H37       47.5880    14.1009    24.9626 H          1 SUBUNIT  0
   38 H38       46.5564    15.1545    26.0222 H          1 SUBUNIT  0
   39 H39       45.2664    16.3847    27.2778 H          1 SUBUNIT  0
   40 H40       43.5513    17.6019    26.6094 H          1 SUBUNIT  0
   41 H41       39.5044    16.1313    26.7953 H          1 SUBUNIT  0
   42 H42       40.3222    14.0068    27.7653 H          1 SUBUNIT  0
   43 H43       40.3568    13.9537    29.6207 H          1 SUBUNIT  0
   44 H44       43.6050    11.0789    29.4152 H          1 SUBUNIT  0
   45 H45       39.6075     9.3551    31.4242 H          1 SUBUNIT  0
   46 H46       40.0705    10.4494    32.7144 H          1 SUBUNIT  0
   47 H47       39.4624     8.7965    33.1422 H          1 SUBUNIT  0
@<TRIPOS>BOND
    1     1     2 2
    2     1     6 1
    3     1     9 1
    4     2     3 1
    5     2    33 1
    6     3     4 2
    7     3    34 1
    8     4     5 1
    9     4    35 1
   10     5     6 2
   11     5     7 1
   12     6     8 1
   13     7    10 2
   14     7    11 2
   15     7    12 1
   16     8    36 1
   17     8    37 1
   18     8    38 1
   19    12    13 1
   20    12    39 1
   21    13    14 2
   22    13    18 1
   23    14    15 1
   24    14    40 1
   25    15    16 2
   26    15    21 1
   27    16    17 1
   28    16    41 1
   29    17    18 2
   30    17    42 1
   31    18    19 1
   32    19    20 1
   33    20    22 2
   34    20    25 1
   35    21    30 1
   36    21    31 1
   37    21    32 1
   38    22    23 1
   39    22    43 1
   40    23    24 1
   41    24    25 2
   42    24    26 1
   43    25    44 1
   44    26    27 1
   45    26    28 2
   46    27    29 1
   47    29    45 1
   48    29    46 1
   49    29    47 1
@<TRIPOS>SUBSTRUCTURE
1   ****   1
@<SCITEGIC>MOL_PROPERTY
AbsoluteEnergy
SciTegic.value.StringValue
53.7581

@<SCITEGIC>MOL_PROPERTY
Clean Energy
SciTegic.value.StringValue
41.1118

@<SCITEGIC>MOL_PROPERTY
ConfNumber
SciTegic.value.StringValue
58

@<SCITEGIC>MOL_PROPERTY
MOL_NUMBER
SciTegic.value.StringValue
1

@<SCITEGIC>MOL_PROPERTY
RelativeEnergy
SciTegic.value.StringValue
7.34045

@<SCITEGIC>MOL_PROPERTY
POSE_NUMBER
SciTegic.value.StringValue
25

@<SCITEGIC>MOL_PROPERTY
LibDockScore
SciTegic.value.StringValue
96.0674

@<SCITEGIC>MOL_PROPERTY
HotSpots
SciTegic.value.StringValue
46.58,14.11,25.34,A,26,8
46.18,11.71,23.34,A,2,9
39.98,8.91,32.14,P,68,27

@<SCITEGIC>ATOM_PROPERTY
Formal Charge
SciTegic.value.StringValue
1 0
2 0
3 0
4 0
5 0
6 0
7 0
8 0
9 0
10 0
11 0
12 0
13 0
14 0
15 0
16 0
17 0
18 0
19 0
20 0
21 0
22 0
23 0
24 0
25 0
26 0
27 0
28 0
29 0
30 0
31 0
32 0
33 0
34 0
35 0
36 0
37 0
38 0
39 0
40 0
41 0
42 0
43 0
44 0
45 0
46 0
47 0

@<SCITEGIC>ATOM_PROPERTY
pdb_tempFactor
SciTegic.value.DoubleValue
1 0
2 0
3 0
4 0
5 0
6 0
7 0
8 0
9 0
10 0
11 0
12 0
13 0
14 0
15 0
16 0
17 0
18 0
19 0
20 0
21 0
22 0
23 0
24 0
25 0
26 0
27 0
28 0
29 0
30 0
31 0
32 0
33 0
34 0
35 0
36 0
37 0
38 0
39 0
40 0
41 0
42 0
43 0
44 0
45 0
46 0
47 0

@<SCITEGIC>ATOM_PROPERTY
pdb_occupancy
SciTegic.value.DoubleValue
1 1
2 1
3 1
4 1
5 1
6 1
7 1
8 1
9 1
10 1
11 1
12 1
13 1
14 1
15 1
16 1
17 1
18 1
19 1
20 1
21 1
22 1
23 1
24 1
25 1
26 1
27 1
28 1
29 1
30 1
31 1
32 1
33 1
34 1
35 1
36 1
37 1
38 1
39 1
40 1
41 1
42 1
43 1
44 1
45 1
46 1
47 1

@<TRIPOS>MOLECULE
5
47  49  1  0  0
SMALL
FORMAL_CHARGES
@<TRIPOS>ATOM
    1 C1        43.1479     8.6481    34.5066 C.2        1 SUBUNIT  0
    2 C2        43.5050     7.3181    34.2153 C.2        1 SUBUNIT  0
    3 C3        43.5930     6.8820    32.8872 C.2        1 SUBUNIT  0
    4 C4        43.3344     7.7744    31.8349 C.2        1 SUBUNIT  0
    5 C5        42.9870     9.1192    32.0939 C.2        1 SUBUNIT  0
    6 C6        42.8688     9.5574    33.4460 C.2        1 SUBUNIT  0
    7 S7        42.6631    10.2003    30.7434 S.o2       1 SUBUNIT  0
    8 C8        42.4479    10.9701    33.7330 C.3        1 SUBUNIT  0
    9 Cl9       43.0710     9.0863    36.1791 Cl         1 SUBUNIT  0
   10 O10       43.2192    11.5233    30.9797 O.2        1 SUBUNIT  0
   11 O11       41.2255    10.2115    30.5318 O.2        1 SUBUNIT  0
   12 N12       43.3907     9.6339    29.3838 N.pl3      1 SUBUNIT  0
   13 C13       42.8688     9.7982    28.1143 C.2        1 SUBUNIT  0
   14 C14       43.0528     8.7428    27.1937 C.2        1 SUBUNIT  0
   15 C15       42.5101     8.8004    25.8924 C.2        1 SUBUNIT  0
   16 C16       41.7461     9.9281    25.5347 C.2        1 SUBUNIT  0
   17 C17       41.5725    10.9891    26.4361 C.2        1 SUBUNIT  0
   18 C18       42.1704    10.9720    27.7181 C.2        1 SUBUNIT  0
   19 O19       42.0800    12.0182    28.5464 O.3        1 SUBUNIT  0
   20 C20       41.6116    13.2426    28.1765 C.2        1 SUBUNIT  0
   21 C21       42.7513     7.6670    24.9242 C.3        1 SUBUNIT  0
   22 C22       41.9043    13.9584    26.9926 C.2        1 SUBUNIT  0
   23 S23       41.0780    15.4390    26.9205 S.3        1 SUBUNIT  0
   24 C24       40.3468    15.2450    28.4419 C.2        1 SUBUNIT  0
   25 C25       40.7371    13.9982    28.9985 C.2        1 SUBUNIT  0
   26 C26       39.4543    16.3020    28.9791 C.2        1 SUBUNIT  0
   27 O27       38.5318    16.1515    29.9520 O.3        1 SUBUNIT  0
   28 O28       39.5847    17.4025    28.4886 O.2        1 SUBUNIT  0
   29 C29       38.1979    14.8660    30.4672 C.3        1 SUBUNIT  0
   30 F30       41.9907     6.5800    25.2877 F          1 SUBUNIT  0
   31 F31       42.4368     8.0012    23.6233 F          1 SUBUNIT  0
   32 F32       44.0774     7.3014    24.9551 F          1 SUBUNIT  0
   33 H33       43.7144     6.6231    35.0285 H          1 SUBUNIT  0
   34 H34       43.8626     5.8484    32.6705 H          1 SUBUNIT  0
   35 H35       43.4025     7.4253    30.8046 H          1 SUBUNIT  0
   36 H36       43.2454    11.3726    34.3576 H          1 SUBUNIT  0
   37 H37       41.5680    10.8706    34.3686 H          1 SUBUNIT  0
   38 H38       42.2613    11.5741    32.8451 H          1 SUBUNIT  0
   39 H39       44.3180     9.1099    29.4863 H          1 SUBUNIT  0
   40 H40       43.6258     7.8658    27.4947 H          1 SUBUNIT  0
   41 H41       41.2853     9.9771    24.5481 H          1 SUBUNIT  0
   42 H42       40.9642    11.8446    26.1425 H          1 SUBUNIT  0
   43 H43       42.5815    13.6009    26.2169 H          1 SUBUNIT  0
   44 H44       40.3941    13.6518    29.9734 H          1 SUBUNIT  0
   45 H45       39.1486    14.4526    30.8040 H          1 SUBUNIT  0
   46 H46       37.8958    14.2920    29.5912 H          1 SUBUNIT  0
   47 H47       37.4394    14.8718    31.2500 H          1 SUBUNIT  0
@<TRIPOS>BOND
    1     1     2 2
    2     1     6 1
    3     1     9 1
    4     2     3 1
    5     2    33 1
    6     3     4 2
    7     3    34 1
    8     4     5 1
    9     4    35 1
   10     5     6 2
   11     5     7 1
   12     6     8 1
   13     7    10 2
   14     7    11 2
   15     7    12 1
   16     8    36 1
   17     8    37 1
   18     8    38 1
   19    12    13 1
   20    12    39 1
   21    13    14 2
   22    13    18 1
   23    14    15 1
   24    14    40 1
   25    15    16 2
   26    15    21 1
   27    16    17 1
   28    16    41 1
   29    17    18 2
   30    17    42 1
   31    18    19 1
   32    19    20 1
   33    20    22 2
   34    20    25 1
   35    21    30 1
   36    21    31 1
   37    21    32 1
   38    22    23 1
   39    22    43 1
   40    23    24 1
   41    24    25 2
   42    24    26 1
   43    25    44 1
   44    26    27 1
   45    26    28 2
   46    27    29 1
   47    29    45 1
   48    29    46 1
   49    29    47 1
@<TRIPOS>SUBSTRUCTURE
1   ****   1
@<SCITEGIC>MOL_PROPERTY
AbsoluteEnergy
SciTegic.value.StringValue
63.1377

@<SCITEGIC>MOL_PROPERTY
Clean Energy
SciTegic.value.StringValue
41.1118

@<SCITEGIC>MOL_PROPERTY
ConfNumber
SciTegic.value.StringValue
178

@<SCITEGIC>MOL_PROPERTY
MOL_NUMBER
SciTegic.value.StringValue
1

@<SCITEGIC>MOL_PROPERTY
RelativeEnergy
SciTegic.value.StringValue
16.7201

@<SCITEGIC>MOL_PROPERTY
POSE_NUMBER
SciTegic.value.StringValue
26

@<SCITEGIC>MOL_PROPERTY
LibDockScore
SciTegic.value.StringValue
95.9833

@<SCITEGIC>MOL_PROPERTY
HotSpots
SciTegic.value.StringValue
43.78,8.11,32.74,A,54,3
41.38,10.51,25.94,A,36,16
43.98,8.31,25.54,A,28,32

@<SCITEGIC>ATOM_PROPERTY
Formal Charge
SciTegic.value.StringValue
1 0
2 0
3 0
4 0
5 0
6 0
7 0
8 0
9 0
10 0
11 0
12 0
13 0
14 0
15 0
16 0
17 0
18 0
19 0
20 0
21 0
22 0
23 0
24 0
25 0
26 0
27 0
28 0
29 0
30 0
31 0
32 0
33 0
34 0
35 0
36 0
37 0
38 0
39 0
40 0
41 0
42 0
43 0
44 0
45 0
46 0
47 0

@<SCITEGIC>ATOM_PROPERTY
pdb_tempFactor
SciTegic.value.DoubleValue
1 0
2 0
3 0
4 0
5 0
6 0
7 0
8 0
9 0
10 0
11 0
12 0
13 0
14 0
15 0
16 0
17 0
18 0
19 0
20 0
21 0
22 0
23 0
24 0
25 0
26 0
27 0
28 0
29 0
30 0
31 0
32 0
33 0
34 0
35 0
36 0
37 0
38 0
39 0
40 0
41 0
42 0
43 0
44 0
45 0
46 0
47 0

@<SCITEGIC>ATOM_PROPERTY
pdb_occupancy
SciTegic.value.DoubleValue
1 1
2 1
3 1
4 1
5 1
6 1
7 1
8 1
9 1
10 1
11 1
12 1
13 1
14 1
15 1
16 1
17 1
18 1
19 1
20 1
21 1
22 1
23 1
24 1
25 1
26 1
27 1
28 1
29 1
30 1
31 1
32 1
33 1
34 1
35 1
36 1
37 1
38 1
39 1
40 1
41 1
42 1
43 1
44 1
45 1
46 1
47 1

@<TRIPOS>MOLECULE
5
47  49  1  0  0
SMALL
FORMAL_CHARGES
@<TRIPOS>ATOM
    1 C1        46.2159    12.7282    25.3956 C.2        1 SUBUNIT  0
    2 C2        45.8242    14.0396    25.0737 C.2        1 SUBUNIT  0
    3 C3        45.1545    14.8296    26.0162 C.2        1 SUBUNIT  0
    4 C4        44.8712    14.3139    27.2884 C.2        1 SUBUNIT  0
    5 C5        45.2573    13.0053    27.6318 C.2        1 SUBUNIT  0
    6 C6        45.9410    12.1978    26.6821 C.2        1 SUBUNIT  0
    7 S7        44.8462    12.4219    29.2255 S.o2       1 SUBUNIT  0
    8 C8        46.3721    10.7982    27.0143 C.3        1 SUBUNIT  0
    9 Cl9       47.0235    11.8053    24.1875 Cl         1 SUBUNIT  0
   10 O10       44.0851    13.4251    29.9502 O.2        1 SUBUNIT  0
   11 O11       46.0567    12.0252    29.9243 O.2        1 SUBUNIT  0
   12 N12       43.8977    11.1036    29.0482 N.pl3      1 SUBUNIT  0
   13 C13       43.1760    10.8947    27.8943 C.2        1 SUBUNIT  0
   14 C14       43.2893     9.6461    27.2523 C.2        1 SUBUNIT  0
   15 C15       42.6292     9.3961    26.0336 C.2        1 SUBUNIT  0
   16 C16       41.8081    10.4048    25.4889 C.2        1 SUBUNIT  0
   17 C17       41.6657    11.6397    26.1424 C.2        1 SUBUNIT  0
   18 C18       42.3533    11.9074    27.3474 C.2        1 SUBUNIT  0
   19 O19       42.2292    13.0602    28.0022 O.3        1 SUBUNIT  0
   20 C20       41.8146    14.2175    27.4403 C.2        1 SUBUNIT  0
   21 C21       42.8240     8.0685    25.3502 C.3        1 SUBUNIT  0
   22 C22       42.0304    14.6625    26.1211 C.2        1 SUBUNIT  0
   23 S23       41.3215    16.1801    25.8479 S.3        1 SUBUNIT  0
   24 C24       40.7313    16.3239    27.4388 C.2        1 SUBUNIT  0
   25 C25       41.0928    15.1809    28.1788 C.2        1 SUBUNIT  0
   26 C26       39.9590    17.4483    27.9993 C.2        1 SUBUNIT  0
   27 O27       39.5479    18.5195    27.2912 O.3        1 SUBUNIT  0
   28 O28       39.6848    17.3815    29.1754 O.2        1 SUBUNIT  0
   29 C29       39.6939    18.5548    25.8737 C.3        1 SUBUNIT  0
   30 F30       41.9764     7.1395    25.9052 F          1 SUBUNIT  0
   31 F31       44.1216     7.6501    25.5359 F          1 SUBUNIT  0
   32 F32       42.5775     8.1290    23.9976 F          1 SUBUNIT  0
   33 H33       46.0430    14.4435    24.0852 H          1 SUBUNIT  0
   34 H34       44.8535    15.8455    25.7605 H          1 SUBUNIT  0
   35 H35       44.3474    14.9318    28.0177 H          1 SUBUNIT  0
   36 H36       47.4471    10.7810    26.8352 H          1 SUBUNIT  0
   37 H37       45.9087    10.1692    26.2542 H          1 SUBUNIT  0
   38 H38       46.1140    10.4863    28.0263 H          1 SUBUNIT  0
   39 H39       43.8362    10.3898    29.8429 H          1 SUBUNIT  0
   40 H40       43.8965     8.8623    27.7051 H          1 SUBUNIT  0
   41 H41       41.2795    10.2246    24.5528 H          1 SUBUNIT  0
   42 H42       41.0155    12.4025    25.7140 H          1 SUBUNIT  0
   43 H43       42.5844    14.1013    25.3686 H          1 SUBUNIT  0
   44 H44       40.8375    15.0513    29.2305 H          1 SUBUNIT  0
   45 H45       39.1734    17.6654    25.5185 H          1 SUBUNIT  0
   46 H46       40.7578    18.3933    25.6999 H          1 SUBUNIT  0
   47 H47       39.3275    19.4688    25.4064 H          1 SUBUNIT  0
@<TRIPOS>BOND
    1     1     2 2
    2     1     6 1
    3     1     9 1
    4     2     3 1
    5     2    33 1
    6     3     4 2
    7     3    34 1
    8     4     5 1
    9     4    35 1
   10     5     6 2
   11     5     7 1
   12     6     8 1
   13     7    10 2
   14     7    11 2
   15     7    12 1
   16     8    36 1
   17     8    37 1
   18     8    38 1
   19    12    13 1
   20    12    39 1
   21    13    14 2
   22    13    18 1
   23    14    15 1
   24    14    40 1
   25    15    16 2
   26    15    21 1
   27    16    17 1
   28    16    41 1
   29    17    18 2
   30    17    42 1
   31    18    19 1
   32    19    20 1
   33    20    22 2
   34    20    25 1
   35    21    30 1
   36    21    31 1
   37    21    32 1
   38    22    23 1
   39    22    43 1
   40    23    24 1
   41    24    25 2
   42    24    26 1
   43    25    44 1
   44    26    27 1
   45    26    28 2
   46    27    29 1
   47    29    45 1
   48    29    46 1
   49    29    47 1
@<TRIPOS>SUBSTRUCTURE
1   ****   1
@<SCITEGIC>MOL_PROPERTY
AbsoluteEnergy
SciTegic.value.StringValue
56.7437

@<SCITEGIC>MOL_PROPERTY
Clean Energy
SciTegic.value.StringValue
41.1118

@<SCITEGIC>MOL_PROPERTY
ConfNumber
SciTegic.value.StringValue
97

@<SCITEGIC>MOL_PROPERTY
MOL_NUMBER
SciTegic.value.StringValue
1

@<SCITEGIC>MOL_PROPERTY
RelativeEnergy
SciTegic.value.StringValue
10.326

@<SCITEGIC>MOL_PROPERTY
POSE_NUMBER
SciTegic.value.StringValue
27

@<SCITEGIC>MOL_PROPERTY
LibDockScore
SciTegic.value.StringValue
95.9251

@<SCITEGIC>MOL_PROPERTY
HotSpots
SciTegic.value.StringValue
46.78,11.91,25.54,A,30,2
41.38,10.51,25.94,A,36,16
41.78,8.11,24.94,A,17,32

@<SCITEGIC>ATOM_PROPERTY
Formal Charge
SciTegic.value.StringValue
1 0
2 0
3 0
4 0
5 0
6 0
7 0
8 0
9 0
10 0
11 0
12 0
13 0
14 0
15 0
16 0
17 0
18 0
19 0
20 0
21 0
22 0
23 0
24 0
25 0
26 0
27 0
28 0
29 0
30 0
31 0
32 0
33 0
34 0
35 0
36 0
37 0
38 0
39 0
40 0
41 0
42 0
43 0
44 0
45 0
46 0
47 0

@<SCITEGIC>ATOM_PROPERTY
pdb_tempFactor
SciTegic.value.DoubleValue
1 0
2 0
3 0
4 0
5 0
6 0
7 0
8 0
9 0
10 0
11 0
12 0
13 0
14 0
15 0
16 0
17 0
18 0
19 0
20 0
21 0
22 0
23 0
24 0
25 0
26 0
27 0
28 0
29 0
30 0
31 0
32 0
33 0
34 0
35 0
36 0
37 0
38 0
39 0
40 0
41 0
42 0
43 0
44 0
45 0
46 0
47 0

@<SCITEGIC>ATOM_PROPERTY
pdb_occupancy
SciTegic.value.DoubleValue
1 1
2 1
3 1
4 1
5 1
6 1
7 1
8 1
9 1
10 1
11 1
12 1
13 1
14 1
15 1
16 1
17 1
18 1
19 1
20 1
21 1
22 1
23 1
24 1
25 1
26 1
27 1
28 1
29 1
30 1
31 1
32 1
33 1
34 1
35 1
36 1
37 1
38 1
39 1
40 1
41 1
42 1
43 1
44 1
45 1
46 1
47 1

@<TRIPOS>MOLECULE
5
47  49  1  0  0
SMALL
FORMAL_CHARGES
@<TRIPOS>ATOM
    1 C1        41.3372     9.7852    32.2025 C.2        1 SUBUNIT  0
    2 C2        40.3506    10.7416    32.5061 C.2        1 SUBUNIT  0
    3 C3        40.1624    11.8563    31.6761 C.2        1 SUBUNIT  0
    4 C4        40.9523    12.0244    30.5328 C.2        1 SUBUNIT  0
    5 C5        41.9397    11.0762    30.1911 C.2        1 SUBUNIT  0
    6 C6        42.1466     9.9512    31.0440 C.2        1 SUBUNIT  0
    7 S7        42.9093    11.2964    28.7433 S.o2       1 SUBUNIT  0
    8 C8        43.2107     8.9360    30.7365 C.3        1 SUBUNIT  0
    9 Cl9       41.5161     8.4353    33.2793 Cl         1 SUBUNIT  0
   10 O10       44.2998    11.3538    29.1673 O.2        1 SUBUNIT  0
   11 O11       42.6314    10.2011    27.8277 O.2        1 SUBUNIT  0
   12 N12       42.5568    12.7036    27.9469 N.pl3      1 SUBUNIT  0
   13 C13       43.3462    13.2661    26.9448 C.2        1 SUBUNIT  0
   14 C14       44.5002    12.5841    26.4907 C.2        1 SUBUNIT  0
   15 C15       45.3486    13.1394    25.5067 C.2        1 SUBUNIT  0
   16 C16       45.0253    14.4026    24.9790 C.2        1 SUBUNIT  0
   17 C17       43.8855    15.0903    25.4154 C.2        1 SUBUNIT  0
   18 C18       43.0079    14.5269    26.3700 C.2        1 SUBUNIT  0
   19 O19       41.8986    15.1474    26.7832 O.3        1 SUBUNIT  0
   20 C20       41.3725    16.2831    26.2550 C.2        1 SUBUNIT  0
   21 C21       46.5762    12.4054    25.0188 C.3        1 SUBUNIT  0
   22 C22       41.3970    16.7462    24.9194 C.2        1 SUBUNIT  0
   23 S23       40.6181    18.2481    24.7566 S.3        1 SUBUNIT  0
   24 C24       40.1603    18.3257    26.3932 C.2        1 SUBUNIT  0
   25 C25       40.6561    17.1883    27.0729 C.2        1 SUBUNIT  0
   26 C26       39.3670    19.4634    26.9101 C.2        1 SUBUNIT  0
   27 O27       38.9545    19.6278    28.1876 O.3        1 SUBUNIT  0
   28 O28       39.0687    20.3071    26.0936 O.2        1 SUBUNIT  0
   29 C29       39.2472    18.6671    29.2001 C.3        1 SUBUNIT  0
   30 F30       46.1858    11.3052    24.2917 F          1 SUBUNIT  0
   31 F31       47.3459    13.2060    24.2004 F          1 SUBUNIT  0
   32 F32       47.3582    11.9826    26.0725 F          1 SUBUNIT  0
   33 H33       39.7286    10.6152    33.3922 H          1 SUBUNIT  0
   34 H34       39.3987    12.5941    31.9221 H          1 SUBUNIT  0
   35 H35       40.8028    12.8984    29.8988 H          1 SUBUNIT  0
   36 H36       42.6883     7.9809    30.6825 H          1 SUBUNIT  0
   37 H37       43.8443     8.9077    31.6230 H          1 SUBUNIT  0
   38 H38       43.7752     9.1523    29.8295 H          1 SUBUNIT  0
   39 H39       41.6594    13.2182    28.2204 H          1 SUBUNIT  0
   40 H40       44.7402    11.6071    26.9101 H          1 SUBUNIT  0
   41 H41       45.6687    14.8513    24.2222 H          1 SUBUNIT  0
   42 H42       43.6710    16.0795    25.0109 H          1 SUBUNIT  0
   43 H43       41.8596    16.2054    24.0938 H          1 SUBUNIT  0
   44 H44       40.4991    17.0230    28.1388 H          1 SUBUNIT  0
   45 H45       40.3333    18.5768    29.1802 H          1 SUBUNIT  0
   46 H46       38.8461    17.7322    28.8087 H          1 SUBUNIT  0
   47 H47       38.8609    18.9121    30.1895 H          1 SUBUNIT  0
@<TRIPOS>BOND
    1     1     2 2
    2     1     6 1
    3     1     9 1
    4     2     3 1
    5     2    33 1
    6     3     4 2
    7     3    34 1
    8     4     5 1
    9     4    35 1
   10     5     6 2
   11     5     7 1
   12     6     8 1
   13     7    10 2
   14     7    11 2
   15     7    12 1
   16     8    36 1
   17     8    37 1
   18     8    38 1
   19    12    13 1
   20    12    39 1
   21    13    14 2
   22    13    18 1
   23    14    15 1
   24    14    40 1
   25    15    16 2
   26    15    21 1
   27    16    17 1
   28    16    41 1
   29    17    18 2
   30    17    42 1
   31    18    19 1
   32    19    20 1
   33    20    22 2
   34    20    25 1
   35    21    30 1
   36    21    31 1
   37    21    32 1
   38    22    23 1
   39    22    43 1
   40    23    24 1
   41    24    25 2
   42    24    26 1
   43    25    44 1
   44    26    27 1
   45    26    28 2
   46    27    29 1
   47    29    45 1
   48    29    46 1
   49    29    47 1
@<TRIPOS>SUBSTRUCTURE
1   ****   1
@<SCITEGIC>MOL_PROPERTY
AbsoluteEnergy
SciTegic.value.StringValue
56.9736

@<SCITEGIC>MOL_PROPERTY
Clean Energy
SciTegic.value.StringValue
41.1118

@<SCITEGIC>MOL_PROPERTY
ConfNumber
SciTegic.value.StringValue
104

@<SCITEGIC>MOL_PROPERTY
MOL_NUMBER
SciTegic.value.StringValue
1

@<SCITEGIC>MOL_PROPERTY
RelativeEnergy
SciTegic.value.StringValue
10.5559

@<SCITEGIC>MOL_PROPERTY
POSE_NUMBER
SciTegic.value.StringValue
28

@<SCITEGIC>MOL_PROPERTY
LibDockScore
SciTegic.value.StringValue
95.6479

@<SCITEGIC>MOL_PROPERTY
HotSpots
SciTegic.value.StringValue
42.58,7.31,33.34,A,59,9
46.78,12.31,23.94,A,8,30
47.38,11.51,25.94,A,37,32

@<SCITEGIC>ATOM_PROPERTY
Formal Charge
SciTegic.value.StringValue
1 0
2 0
3 0
4 0
5 0
6 0
7 0
8 0
9 0
10 0
11 0
12 0
13 0
14 0
15 0
16 0
17 0
18 0
19 0
20 0
21 0
22 0
23 0
24 0
25 0
26 0
27 0
28 0
29 0
30 0
31 0
32 0
33 0
34 0
35 0
36 0
37 0
38 0
39 0
40 0
41 0
42 0
43 0
44 0
45 0
46 0
47 0

@<SCITEGIC>ATOM_PROPERTY
pdb_tempFactor
SciTegic.value.DoubleValue
1 0
2 0
3 0
4 0
5 0
6 0
7 0
8 0
9 0
10 0
11 0
12 0
13 0
14 0
15 0
16 0
17 0
18 0
19 0
20 0
21 0
22 0
23 0
24 0
25 0
26 0
27 0
28 0
29 0
30 0
31 0
32 0
33 0
34 0
35 0
36 0
37 0
38 0
39 0
40 0
41 0
42 0
43 0
44 0
45 0
46 0
47 0

@<SCITEGIC>ATOM_PROPERTY
pdb_occupancy
SciTegic.value.DoubleValue
1 1
2 1
3 1
4 1
5 1
6 1
7 1
8 1
9 1
10 1
11 1
12 1
13 1
14 1
15 1
16 1
17 1
18 1
19 1
20 1
21 1
22 1
23 1
24 1
25 1
26 1
27 1
28 1
29 1
30 1
31 1
32 1
33 1
34 1
35 1
36 1
37 1
38 1
39 1
40 1
41 1
42 1
43 1
44 1
45 1
46 1
47 1

@<TRIPOS>MOLECULE
5
47  49  1  0  0
SMALL
FORMAL_CHARGES
@<TRIPOS>ATOM
    1 C1        47.0689    12.7909    24.4834 C.2        1 SUBUNIT  0
    2 C2        47.5713    11.4802    24.5692 C.2        1 SUBUNIT  0
    3 C3        47.5778    10.8057    25.7955 C.2        1 SUBUNIT  0
    4 C4        47.0714    11.4336    26.9406 C.2        1 SUBUNIT  0
    5 C5        46.5530    12.7418    26.8763 C.2        1 SUBUNIT  0
    6 C6        46.5692    13.4423    25.6408 C.2        1 SUBUNIT  0
    7 S7        45.9107    13.4381    28.3432 S.o2       1 SUBUNIT  0
    8 C8        46.0741    14.8544    25.5359 C.3        1 SUBUNIT  0
    9 Cl9       47.0811    13.5632    22.9460 Cl         1 SUBUNIT  0
   10 O10       46.5391    14.7322    28.5510 O.2        1 SUBUNIT  0
   11 O11       46.1164    12.5382    29.4658 O.2        1 SUBUNIT  0
   12 N12       44.2958    13.6875    28.1977 N.pl3      1 SUBUNIT  0
   13 C13       43.3527    12.7492    27.7989 C.2        1 SUBUNIT  0
   14 C14       43.7522    11.4624    27.3788 C.2        1 SUBUNIT  0
   15 C15       42.8154    10.4968    26.9589 C.2        1 SUBUNIT  0
   16 C16       41.4450    10.8182    27.0020 C.2        1 SUBUNIT  0
   17 C17       41.0278    12.0858    27.4324 C.2        1 SUBUNIT  0
   18 C18       41.9644    13.0606    27.8154 C.2        1 SUBUNIT  0
   19 O19       41.4980    14.2445    28.1965 O.3        1 SUBUNIT  0
   20 C20       41.2452    15.2344    27.3115 C.2        1 SUBUNIT  0
   21 C21       43.3045     9.1562    26.4757 C.3        1 SUBUNIT  0
   22 C22       41.6935    15.3062    25.9795 C.2        1 SUBUNIT  0
   23 S23       41.1545    16.7230    25.2184 S.3        1 SUBUNIT  0
   24 C24       40.3175    17.2862    26.5901 C.2        1 SUBUNIT  0
   25 C25       40.4551    16.3558    27.6458 C.2        1 SUBUNIT  0
   26 C26       39.5921    18.5723    26.5517 C.2        1 SUBUNIT  0
   27 O27       39.1114    19.2521    27.6139 O.3        1 SUBUNIT  0
   28 O28       39.4299    19.0391    25.4485 O.2        1 SUBUNIT  0
   29 C29       39.3056    18.7957    28.9466 C.3        1 SUBUNIT  0
   30 F30       44.0728     8.5667    27.4518 F          1 SUBUNIT  0
   31 F31       44.0773     9.3455    25.3551 F          1 SUBUNIT  0
   32 F32       42.2777     8.2975    26.1563 F          1 SUBUNIT  0
   33 H33       47.9573    10.9875    23.6768 H          1 SUBUNIT  0
   34 H34       47.9764     9.7932    25.8594 H          1 SUBUNIT  0
   35 H35       47.0786    10.9035    27.8930 H          1 SUBUNIT  0
   36 H36       45.3002    14.8301    24.7687 H          1 SUBUNIT  0
   37 H37       46.9120    15.4221    25.1313 H          1 SUBUNIT  0
   38 H38       45.7115    15.2642    26.4786 H          1 SUBUNIT  0
   39 H39       43.9345    14.6669    28.4325 H          1 SUBUNIT  0
   40 H40       44.8123    11.2089    27.3791 H          1 SUBUNIT  0
   41 H41       40.7047    10.0777    26.6992 H          1 SUBUNIT  0
   42 H42       39.9635    12.3179    27.4703 H          1 SUBUNIT  0
   43 H43       42.3095    14.5470    25.4976 H          1 SUBUNIT  0
   44 H44       39.9950    16.4913    28.6246 H          1 SUBUNIT  0
   45 H45       40.3868    18.6952    29.0417 H          1 SUBUNIT  0
   46 H46       38.8943    17.7863    28.9479 H          1 SUBUNIT  0
   47 H47       38.8700    19.4315    29.7174 H          1 SUBUNIT  0
@<TRIPOS>BOND
    1     1     2 2
    2     1     6 1
    3     1     9 1
    4     2     3 1
    5     2    33 1
    6     3     4 2
    7     3    34 1
    8     4     5 1
    9     4    35 1
   10     5     6 2
   11     5     7 1
   12     6     8 1
   13     7    10 2
   14     7    11 2
   15     7    12 1
   16     8    36 1
   17     8    37 1
   18     8    38 1
   19    12    13 1
   20    12    39 1
   21    13    14 2
   22    13    18 1
   23    14    15 1
   24    14    40 1
   25    15    16 2
   26    15    21 1
   27    16    17 1
   28    16    41 1
   29    17    18 2
   30    17    42 1
   31    18    19 1
   32    19    20 1
   33    20    22 2
   34    20    25 1
   35    21    30 1
   36    21    31 1
   37    21    32 1
   38    22    23 1
   39    22    43 1
   40    23    24 1
   41    24    25 2
   42    24    26 1
   43    25    44 1
   44    26    27 1
   45    26    28 2
   46    27    29 1
   47    29    45 1
   48    29    46 1
   49    29    47 1
@<TRIPOS>SUBSTRUCTURE
1   ****   1
@<SCITEGIC>MOL_PROPERTY
AbsoluteEnergy
SciTegic.value.StringValue
54.3029

@<SCITEGIC>MOL_PROPERTY
Clean Energy
SciTegic.value.StringValue
41.1118

@<SCITEGIC>MOL_PROPERTY
ConfNumber
SciTegic.value.StringValue
60

@<SCITEGIC>MOL_PROPERTY
MOL_NUMBER
SciTegic.value.StringValue
1

@<SCITEGIC>MOL_PROPERTY
RelativeEnergy
SciTegic.value.StringValue
7.88528

@<SCITEGIC>MOL_PROPERTY
POSE_NUMBER
SciTegic.value.StringValue
29

@<SCITEGIC>MOL_PROPERTY
LibDockScore
SciTegic.value.StringValue
95.1883

@<SCITEGIC>MOL_PROPERTY
HotSpots
SciTegic.value.StringValue
46.78,12.31,23.94,A,8,2
43.38,9.11,25.14,A,22,31
41.58,7.91,25.74,A,32,32

@<SCITEGIC>ATOM_PROPERTY
Formal Charge
SciTegic.value.StringValue
1 0
2 0
3 0
4 0
5 0
6 0
7 0
8 0
9 0
10 0
11 0
12 0
13 0
14 0
15 0
16 0
17 0
18 0
19 0
20 0
21 0
22 0
23 0
24 0
25 0
26 0
27 0
28 0
29 0
30 0
31 0
32 0
33 0
34 0
35 0
36 0
37 0
38 0
39 0
40 0
41 0
42 0
43 0
44 0
45 0
46 0
47 0

@<SCITEGIC>ATOM_PROPERTY
pdb_tempFactor
SciTegic.value.DoubleValue
1 0
2 0
3 0
4 0
5 0
6 0
7 0
8 0
9 0
10 0
11 0
12 0
13 0
14 0
15 0
16 0
17 0
18 0
19 0
20 0
21 0
22 0
23 0
24 0
25 0
26 0
27 0
28 0
29 0
30 0
31 0
32 0
33 0
34 0
35 0
36 0
37 0
38 0
39 0
40 0
41 0
42 0
43 0
44 0
45 0
46 0
47 0

@<SCITEGIC>ATOM_PROPERTY
pdb_occupancy
SciTegic.value.DoubleValue
1 1
2 1
3 1
4 1
5 1
6 1
7 1
8 1
9 1
10 1
11 1
12 1
13 1
14 1
15 1
16 1
17 1
18 1
19 1
20 1
21 1
22 1
23 1
24 1
25 1
26 1
27 1
28 1
29 1
30 1
31 1
32 1
33 1
34 1
35 1
36 1
37 1
38 1
39 1
40 1
41 1
42 1
43 1
44 1
45 1
46 1
47 1

@<TRIPOS>MOLECULE
5
47  49  1  0  0
SMALL
FORMAL_CHARGES
@<TRIPOS>ATOM
    1 C1        46.6318    12.4120    25.0453 C.2        1 SUBUNIT  0
    2 C2        46.5766    13.4806    24.1293 C.2        1 SUBUNIT  0
    3 C3        46.3115    14.7826    24.5735 C.2        1 SUBUNIT  0
    4 C4        46.0773    15.0236    25.9363 C.2        1 SUBUNIT  0
    5 C5        46.1173    13.9622    26.8708 C.2        1 SUBUNIT  0
    6 C6        46.4406    12.6503    26.4309 C.2        1 SUBUNIT  0
    7 S7        45.7954    14.3041    28.5563 S.o2       1 SUBUNIT  0
    8 C8        46.5778    11.5260    27.4239 C.3        1 SUBUNIT  0
    9 Cl9       46.9325    10.8303    24.4386 Cl         1 SUBUNIT  0
   10 O10       45.6195    15.7343    28.7566 O.2        1 SUBUNIT  0
   11 O11       46.8918    13.7624    29.3402 O.2        1 SUBUNIT  0
   12 N12       44.4544    13.4936    29.0568 N.pl3      1 SUBUNIT  0
   13 C13       43.1219    13.7501    28.7552 C.2        1 SUBUNIT  0
   14 C14       42.7550    14.8853    28.0001 C.2        1 SUBUNIT  0
   15 C15       41.4042    15.1700    27.7116 C.2        1 SUBUNIT  0
   16 C16       40.4116    14.3008    28.2079 C.2        1 SUBUNIT  0
   17 C17       40.7631    13.1517    28.9363 C.2        1 SUBUNIT  0
   18 C18       42.1153    12.8521    29.2118 C.2        1 SUBUNIT  0
   19 O19       42.5082    11.7394    29.8386 O.3        1 SUBUNIT  0
   20 C20       41.8024    11.0160    30.7413 C.2        1 SUBUNIT  0
   21 C21       41.0656    16.3813    26.8730 C.3        1 SUBUNIT  0
   22 C22       40.4677    11.1724    31.1676 C.2        1 SUBUNIT  0
   23 S23       40.0568    10.0279    32.3559 S.3        1 SUBUNIT  0
   24 C24       41.6026     9.3118    32.3978 C.2        1 SUBUNIT  0
   25 C25       42.4263     9.9492    31.4327 C.2        1 SUBUNIT  0
   26 C26       41.9120     8.2034    33.3427 C.2        1 SUBUNIT  0
   27 O27       43.1441     7.7045    33.6043 O.3        1 SUBUNIT  0
   28 O28       40.9715     7.7162    33.9341 O.2        1 SUBUNIT  0
   29 C29       44.3118     8.2930    33.0298 C.3        1 SUBUNIT  0
   30 F30       39.7107    16.6172    26.7683 F          1 SUBUNIT  0
   31 F31       41.5682    16.1743    25.6085 F          1 SUBUNIT  0
   32 F32       41.6474    17.5138    27.3974 F          1 SUBUNIT  0
   33 H33       46.7412    13.2934    23.0682 H          1 SUBUNIT  0
   34 H34       46.2871    15.6076    23.8615 H          1 SUBUNIT  0
   35 H35       45.8629    16.0365    26.2773 H          1 SUBUNIT  0
   36 H36       47.5789    11.1283    27.2576 H          1 SUBUNIT  0
   37 H37       45.8730    10.7670    27.0844 H          1 SUBUNIT  0
   38 H38       46.4100    11.8218    28.4595 H          1 SUBUNIT  0
   39 H39       44.6314    12.6573    29.7004 H          1 SUBUNIT  0
   40 H40       43.5319    15.5556    27.6325 H          1 SUBUNIT  0
   41 H41       39.3602    14.5224    28.0247 H          1 SUBUNIT  0
   42 H42       39.9809    12.4821    29.2938 H          1 SUBUNIT  0
   43 H43       39.7855    11.9310    30.7839 H          1 SUBUNIT  0
   44 H44       43.4544     9.6426    31.2399 H          1 SUBUNIT  0
   45 H45       44.2726     9.3385    33.3355 H          1 SUBUNIT  0
[truncated: 4,093,747 more chars]
